# Supplementary material for: Reciprocally Coupled Residues Crucial for Protein Kinase Pak2 Activity Calculated by Statistical Coupling Analysis
Source: PLoS One. 2010 Mar 1;5(3):e9455. doi: 10.1371/journal.pone.0009455 (PMC2830475; doi:10.1371/journal.pone.0009455)
Supplement: Figure S1 — Multiple sequence alignment of human protein kinases based on Pak2. (0.13 MB TXT) [file pone.0009455.s001.txt]

PAK2         YTRYEKIGQGASGTVFTATDVALGQEVAIKQINLQKQPKKELIINEILVMKELKNPNIVNFLDSYLVGDELFVVMEYLAGGSLTDVVTETACMDEAQIAAVCRECLQALEFLHANQVIHRDIKSDNVLLGMEGSVKLTDFGFCAQITPEQSKRSTMVGTPYWMAPEVVTRKAYGPKVDIWSLGIMAIEMVEGEPPYLNENPLRALYLIATNGTPELQNPEKLSPIFRDFLNRCLEMDVEKRGSAKELLQHPFL
SgK396       AEPMKELSS-KRPLV---RSVN-GQIILLKGYSDVDT---KVIERAATYHREGDLPLIFLFLCKS--D-PMYLMVPYYPRANLNAVQ---ANMPSEETLKVMKGVAQGLHTLHKADIIHGSLHQNNVFL--NREQIVGDFDFTKSVS-----SVNMVGDLSLMSPELKMG--ASPGSDLYAYGCLLLWLSV-------Q--NQEFE-INDGKVDQFHLD----DKVKSLLCSLICYRSS--MTAEQVLNAECF
BUBR1        LEIEEELGNEDYCIKYKLFWAP-RNSAELTVIKSSQP---INLKLKERLNED--FDHFCSCYQY---QDG-CIVWHYINCFTLQDLLQH-SEYIEIT-VLIIYNLLTIVEMLHKAEIVHGDLSPRCILN-RNQALKIVDFSYSVDLR---QLVFTLSGFRTVQGQKILAN----YQVDLFGIADLAHLLLF--KEH--L--QVFWD---GSKLSQNISG-----ELWNFFVRILNANDEATVSV---LGELAA
Haspin       LQRCEKIGEGVFGEVFQTIAHT---PVAIKIIAEGPDKTFEIIISELSLLSRVQPPLLLKAWDHYNDDDQLFIVLEFEFGGDLEQM----TKLSATA-KSILHQLTASLAVAEALRFEHRDLHWGNVLL-KKTSLKKLHYGKSSTIP-----SCGLVSIIDYTLSRLERD--FCMDEDLFGDGDYQFDIYRMKHPY--S--NVLWLHLTKMQFKTKCNT----PAMKQIKRKIQEFHRTMLSSATDLCQHSLF
SgK196       VRQLKRVGEGAVKRVFLSEWEH---KVALSQLTLEMK---DDFLHGLQMLKQ--GTHVVTLLGYC--EDDNTMLTEYHPLGSLSNL-ETNQNVNQHR-LELAMDYVSIINYLHHPRVMDSNDLPKT--L--SQYLLTSNFSILNDLD-----ALPLNHSSDFVAPEQLDD--YDEKIDIWKIPDISSFLL-GH--------------IESDR------F-----HLFDIHKACKSQTPSERPTAQDVLETY--
SgK493       Y-----MGSGYTKAVYRVRLPG-GAAVALKAVDSGHD---HKLLKEMVLLERLRHPNVLQLYGYCYQD-TLTTITELGAPVEMIQLL------TEDR-FRICLSLGRLLHHLA-HGSVLLDFRPRQVLV--DGELKVTDLDDAR--------VEETCAGS---TDCILEF--FTCSAQGWCEGMNEKRNLY--NAY-----RFFFT------LPHSAP-----PSLRPLLDSIV-------------------
SCYL2        FDVGRHIASGGNGLAWKITKKSTKQEVAVFVFDKKLIKDQKRGVQQLTRLR---HPRLLTVQHPL--EEPVFASLANVLGNNLPSPIDI-KDYKDVETKYGLLQVSEGLSFLHSVKMVHGNITPENILK--SGAWKIMGFDFCSSTNN----LPSLLPNPEYLAPEYILS----TASDMYSLGTVMYAVFNGKPIF-K---QDIYKQDQSRSLTNIPE------EVREHVKLLLNVTPTVRPDADQMTKIPFF
VRK3         ----------------------------------------PLQVNKWKKLY-STLLAIPTCMGFGVHY-R-FLVLPSLGRSSALDVSPK-HVLSS--VLQVACRLLDALEFLHENEYVHGNVTAENIFV-D-PEVTLAGYGFAFRYC-----RSPHEGDLEFISMDLHKG--PSRRSDLQSLGYCMLKWLYGFLPW-----TNCLPIKQQKDGPCGHWE-----TLQKYLKVVMALTYEEKPPY-AMLRNNLE
VRK1         WKVGLPIGQGGFGCIYLASSSVA--PCVVKVEPDNGP---PEQIQKWIRTR-KLYLGVPKYWGSGLHY-R-FMIMDRFGSDKIYEANAK-R-FST--VLQLSLRILDILEYIHEHEYVHGDIKASNLLL-N-YKVYLVDYGLAYRYC-----KRCHDGTIEFTSIDAHNG--PSRRGDLEILGYCMIQWLTGHLPW-----EDNLKVDSIREDKCFPEG-----EIAKYM-----------------------
VRK2         WVLGKKIGSGGFGLIYLAPTKPA--RHVVKVEYENGP---KDCIKKWIERK-QLYLGIPLFYGSGLTY-R-FMVMERLGIDKISGQNGT---FKT--VLQLGIRMLDVLEYIHENEYVHGDVKAANLLL-G-YKVYLADYGLSYRYC-----RKGHNGTIEFTSLDAHKG--LSRRSDVEILGYCMLRWLCGKLPW-----EQNLKVTATNDLKWAPSC-----EIAQFL-----------------------
TTBK1        WKVLKKIGGGGFGEIYEA--DLE--NVALKVESQ------QVLKMEVAVLK-KLKDHVCRFIGCGRNF-N-YVVMQLQGRNDLRRSQPR-GTFTT--TLRLGKQILESIEAIHSVGFLHRDIKPSNFAM-G-PSCYMLDFGLARQYT-----VAGFRGTVRYASVNAHKN--MGRHDDLWSLFYMLVEFAVGQLPW-----RKIKD--EVGKMLLKHMS-----EFHLFLDHIASLDYFTKPDY-QLI-----
TTBK2        WKVLRKIGGGGFGEIYDA--DME--NVALKVESQ------QVLKMEVAVLK-KLKDHVCRFIGCGRNF-N-YVVMQLQGRNDLRRSQSR-GTFTT--TLRLGRQILESIESIHSVGFLHRDIKPSNFAM-G-PSCYMLDFGLARQFT-----VAGFRGTVRYASINAHRN--MGRHDDLWSLFYMLVEFVVGQLPW-----RKIKD--EVGKLMLKHLP-----EFSIFLDHISSLDYFTKPDY-QLL-----
CK1g2        FRVGKKIGCGNFGELRLG--NLE--YVAIKLEPK------PQLHLEYRFYK-QLTEGVPQVYYFGPCY-N-AMVLELLGPSDLFDLCDR--TFTT--VLMIAIQLITRMEYVHTKSLIYRDVKPENFLV-GGTKIHIIDFGLAKEYI-----HKSLTGTARYMSINTHLG--QSRRDDLEALGHMFMYFLRGSLPW-----QGLKAEYQIGKVLCENFE-----EMATYLRYVRRLDFFEKPDY-DYL-----
CK1g1        FRVGKKIGCGNFGELRLG--NLE--YVAIKLEPK------PQLHLEYRFYK-QLGEGLPQVYYFGPCY-N-AMVLELLGPSDLFDLCDR--TFTT--VLMIAIQLLSRMEYVHSKNLIYRDVKPENFLI-GGNKIHIIDFGLAKEYI-----HKSLTGTARYMSINTHLG--QSRRDDLEALGHMFMYFLRGSLPW-----QGLKAEYQIGKALCENFE-----EMATYLRYVRRLDFFEKPDY-EYL-----
CK1g3        FRVGKKIGCGNFGELRLG--NLE--YVAIKLEPK------PQLHLEYRFYK-QLGDGIPQVYYFGPCY-N-AMVLELLGPSDLFDLCDR--TFST--VLMIAIQLISRMEYVHSKNLIYRDVKPENFLI-GRNKIHIIDFGLAKEYI-----HKSLTGTARYMSINTHLG--QSRRDDLEALGHMFMYFLRGSLPW-----QGLKAEYQIGKVLCENF------EMATYLRYVRRLDFFEKPDY-EYL-----
CK1e         YRLGRKIGSGSFGDIYLG--NIE--EVAIKLECK------PQLHIESKFYK-MMGVGIPSIKWCGAEY-N-VMVMELLGPSDLFNFCSR--KFST--VLLLADQMISRIEYIHSKNFIHRDVKPDNFLM-G-GKVYIIDFGLAKKYR-----NKNLTGTARYASINTHLG--QSRRDDLESLGYVLMYFNLGSLPW-----QGLKAQYEISKVLCKGYS-----EFSTYLNFCRSLRFDDKPDY-SYL-----
CK1d         YRLGRKIGSGSFGDIYLG--DIE--EVAIKLECK------PQLHIESKIYK-MMGVGIPTIRWCGAEY-N-VMVMELLGPSDLFNFCSR--KFST--VLLLADQMISRIEYIHSKNFIHRDVKPDNFLM-G-GKVYIIDFGLAKKYR-----NKNLTGTARYASINTHLG--QSRRDDLESLGYVLMYFNLGSLPW-----QGLKAQYEISKVLCKGYS-----EFATYLNFCRSLRFDDKPDY-SYL-----
CK1a         YKLVRKIGSGSFGDIYLA--NIE--EVAVKLESK------PQLLYESKLYK-ILGVGIPHIRWYGQEY-N-VLVMDLLGPSDLFNFCSR--RFTT--VLMLADQMISRIEYVHTKNFIHRDIKPDNFLM-G-GRLFLIDFGLAKKYR-----DKNLTGTARYASINAHLG--QSRRDDMESLGYVLMYFNRTSLPW-----QGLKAQYEISKVLCKGFA-----EFAMYLNYCRGLRFEEAPDY-MYL-----
CK1a2        YKLVRKIGSGSFGDVYLG--TTE--DVAVKLESK------PQLLYESKLYT-ILGVGIPHMHWYGQEN-N-VLVMDLLGPSDLFNFCSR--RFTT--VLMLADQMISRIEYVHTKNFLHRDIKPDNFLM-G-GRLFLIDFGLAKKYR-----DKHLIGTVRYASINAHLG--QSRRDDMESLGYVFMYFNRTSLPW-----QGLRAQYEISKVLCKGFA-----EFAMYLNYCRGLRFEEVPDY-MYL-----
SCYL3        -AVYALQ-DGKFASVFVYK------RENEDKVN-------KAA-KHLKTLR---HPCLLRFLSCTVEADGIHLVTEVQPLEVALET------LSE--VCAGIYDILLALIFLHDGHLTHNNVCLSSVFVSEDGHWKLG--GMET--------VCKVQATPSIPPEELP----HGHARDAFSFGTLV-ESLL--TIL--N--EQVSA---DVSFQQTL------------HSTLLNPIPKCRPALCTLLSHDFF
SCYL1        WALHGKKATGSPVSIFVYDVPG---AEEQTQVA-------KAAFKRFKTLR---HPNILAYIDGLETEKCLHVVTEVTPLGIYLKAVEA-GGLKE--ISWGLHQIVKALSFLVNCSLIHNNVCMAAVFVDRAGEWKLG--GLDY--------MYSAGNGGQYDPPEVV----EKWSADMWRLGCLIWEVFN--GPL--P--RAAAL---RNKIPKTLV-----P----HYCELVGANPKVRPNPARFLQ----
Slob         VEPLKDIGW-RIRKKYFLKNQP-KERLVLSWADGPDK---KDFQCLIKLLPSCLHPYIYRVTFATANE-SSALLIRFNEKGTLKDLIAKKKKYCKKIIKTYGRQILEVLKFLHDKGFPYGHLHASNVML--DGDTRLLDLGLPSFYR-----SYFS----QFRKINTL------ESVDVHCFGHLLYEMTYGRPP------DSVPV------FPPAPS-----MAVVAVLESTLSCEACKNPTISRLLQMPLF
PRPK         LSGLELVKQGAEARVFRGRFQG---RAAVIKHRPKGY---RRTVQARALLRI--SAPVVFFVDYA--S-N-CLYMEEIEGSTVRDYI---STMKQGL-SNLAKTIGQVLARMHDEDLIHGDLTTSNMLL-KPPLIVLIDFGLS-------------FISA---LPE-------DKGVDLYVLEKAFLSTHPTETVF-----EAFLK---SYS------S----KKARPVLKKLDEVRLRGRKRS-MV------
BUB1         YHHL--LGEGAFAQVYEATQDL-NDKFVLKVQKANP----WEFYIGTQLMERLKQHMFMKFYSAF--QNGSVLVGELYSYGTLLNAINLKKVMPQGLVISFAMRMLYMIEQVHDCEIIHGDIKPDNIL---EDDLALIDLGQSKLFP-----IFTACETSGFQCVEMLSN--WNYQIDYFGVAATVYCMLF--GTY-----MKVKN---EGCFRRLPH-----LDMWNFFHVMLNPDCHHLPSL-DLLRQKL-
RNAseL       Y---K-IADTSEGGIYLGFYKQ---EVAVKTFCGS-----PRAQREVSCLQE--NSHLVTFYGS---EGHLFVCVTLCEQTACLDV-RG-EDVEEDEARNVLSSIFKAVQELHLCGYTHQDLQPQNILI-DSKKAHLADF------------DKSI----KWAGDP--------VKRDLEDLGRLVLYVVKGSISF-----EDLKA---QSEQLSPDE------ETKDLIHRLFHPGEHVRDCLSDLLGHPFF
PINK1        YLIGQSIGKGCSAAVYEATLQNTGRPLAIKMMWISAGGEYRKSKRGPKQLAP--HPNIIRVLRAFTSGSRLFLVMKYPC--TLRQYLNT----PRLA-AMMLLQLLEGVDHLVQQGIAHRDLKSDNLVL--DPDLVIADFGCCLQLP-----WYVDGGNGCLMAPEVSTA--YS-KADAWAVGAIAYEIFGVNPFY-K---AHLES---RSELPALPE--SVPPDVRQLVRALLQREASKRPSA-RVAANV--
PIK3R4       FEYDKSLGSTRFFKVARAKHEG---LVVVKVFAQDPT---QELEEKIRLNS---AQNCLPFQKAS--EEKAAMLFRYVRD-NLYDRIST-RPFLIEK-RWIAFQILTAVDQAHKSGVRHGDIKTENVMV-TSWNWLLTDFASFKPTYR----RRTCYIAPEYMSTPLVNS--RGRAMDIFSAGCVIAELFTGVPLF-Q---LLAYR---NG-FPEQVLD----HSIRELVTQMIHREPDKRLEAEDYLK----
SgK223       --------------------GS---TYAVKICKPEPK-----CSPSVPV-----HFNIQQDCGHFDAADCVVVITREVPHQTASDFVRDAAEPEERRVCFLLLQLCNGLEHLKEHGIIHRDLCLENLLVPPREKLIISNFLKAKQKP-----PNLQKKSQARLAPEIVSA--Y-RKFDEFQTGILIYELLHQPNPF-----EVRAQ-LRRDQLPPLPAS----PGLQQLAHLLLEADPIKRIRIGEAKRVL--
SgK269       LTSDKCCEAGVYYTASYAKDLN---NYAVKICKKAKE---LAVRQSLAV-----HFNIKENQGVM---SHVVVITREVPCLTVADFVRDLKSPDERQVCLLLLQLCSGLEHLKPYHVTHCDLRLENLLV-QTSSLIVSNFSQAKQKS-----VDPELRDQSRLAPEIITA--Y-KKCDEFQTGILIYEMLHLPNPF-----DENPE-LKRERLPRIPFS----RGLQQLASCLLNPNPSERILISDAKGILQC
IRAK4        SVGGNKMGEGGFGVVYKGYVNNT--TVAVKKLAMVDI---QQFDQEIKVMAKCQHENLVELLGFSSDGDDLCLVYVYMPNGSLLDRLSCL-PLSMR--CKIAQGAANGINFLHENHHIHRDIKSANILL-DEAFTKISDFGLARTVM-----TSRIVGTTAYMAPEALR---ITPKSDIYSFGVVLLEIITGLPAVLE---EIEDE----TDNDADSTV----EAMYSGASQCRHEKKNKSPDIKKVHQLL--
IRAK2        FNQNRKISQGTFADVYRGHRHGK--PFVFKKLRTACS---RFFQAELQICLRCCHPNVLPVLGFCAARQFHSFIYPYMANGSLQDRLQGQ-PLPQR--VSICSGLLCAVEYLHGLEIIHSNVKSSNVLL-DQNLTKLA-HPMAHMMK-----THLLRTSAAYLPEDFIRV--LTKRVDIFSCGIVLAEVLTGIPAMLL---SEIPSLSRTGNEICQKYE----KGAGRLPEDCAEALATA-------------
IRAK1        FSEELKIGEGGFGCVYRAVMRNT--VYAVKRLKNADL---QSFLTEVEQLSRFRHPNIVDFAGYCAQNGFYCLVYGFLPNGSLEDRLHCQPPLSQR--LDILLGTARAIQFLHQDSLIHGDIKSSNVLL-DERLTKLGDFGLARVAR-----TQTVRGTLAYLPEEYIKT--LAVDTDTFSFGVVVLETLAGQRAVLE---EEAEELSTSTAGPCPPEG----LGLGQLACCCLHRRAKRRPPMTQVYERLEK
IRAK3        FHKDFLIGEGEIFEVYRVEIQNL--TYAVKLFKEKKM---KRFLSELEVLLLFHHPNILELAAYFTETEKFCLIYPYMRNGTLFDRLQCV-PLPIR--IGILIGISKAIHYLHNVSVICGSISSANILL-DDQFQKLTDFAMAHINM-----TSSSSKHLWYMPEEYIRQ--LSIKTDVYSFGIVIMEVLTGCRVVLR---ELMEK-----SPPCPRNS----AKLFCLAGRCAATRAKLRPSMDEVLNTL--
ILK          LNFLTKLNENHSGELWKGRWQG-N-DIVVKVLK--VR---RDFNEECPRLRS--HPNVLPVLGAC--QSPHTLITHWMPYGSLYNVLTN-FVVDQ--AVKFALDMARGMAFLHLEPLIRHALNSRSVMI-DDMTARI---SMADVKF------SFQCPGR-WVAPEALQK--EDRSADMWSFAVLLWELVTEV-PF-NM--EIGMK-ALEGRPTIPPGI----SHVCKLMKICMNEDPAKRPKFDMIVPILEK
PBK          SPFMQKLGFGTGVNVYLMKRSP-RGPWAVKKINICND---KRLMDEAKILKH--HPNIVGYRAFT--EASLCLAMEYGGEKSLNDLISQ-DPFPI--ILKVALNMARGLKYLHEKKLLHGDIKSSNVVI-KFETIKICDVGVSLPLD-----TVTDPEACPWKPKEAVEN--ITDKADIFAFGLTLWEMMTSI-PH-ND--DED-KSFDEAAGTRPPIL----DKVIELFSVCTNEDPKDRPSAAHIVEAL--
HSER         LKIDDDKRRDTIQRLRQCKYDK-K-RVILKDL----K---EKQKIELNKLLD--YYNLTKFYGTV--KLTMFGVIEYCERGSLREVLDG-TFMDF--KISVLYDIAKGMSYLHSSKTEHGRLKSTNCVV-DRMVVKITDFGCNSILP--------------WTAPEHLQA----QKGDVYSYGIIAQEIILKE-TF-NE--KIF-R-ENSNKPFRPDLA----EEVYLLVKNCWEEDPEKRPDFKKIFGLFHD
ANPa         GRGSNYTTEGQFQVFKTAYYKG-N-LVAVKRV----N---RKVLFELKHMRQ--NEHLTRFVGAC--TDPNCILTEYCPRGSLQDILES-ITLDF--RYSLTNDIVKGMLFLHNGAICHGNLKSSNCVV-DRFVLKITDYGLESFRD------PEQGHTV-WTAPELLMA--PVQAGDVYSFGIILQEIALSG-VF-PK--EII-E-VTRGPPFRPSLH----LELGLLMQRCWAEDPQERPPFQQIRLTLRK
ANPb         LRGSSYTAHGKYQIFNTGHFKG-N-VVAIKHV----N---RQVLFELKHMRQ--FNHLTRFIGAC--IDPNCIVTEYCPRGSLQDILDS-INLDF--RYSLINDLVKGMAFLHNSIISHGSLKSSNCVV-DRFVLKITDYGLASFRS------PDDSHAL-WTAPELLGN--PTQKADVYSFGIILQEIALSG-PF-PK--EIV-Q-VRNGPYFRPSIL----NELVLLMERCWAQDPAERPDFGQIKGFIRR
CYGD         ARSMSDIRSGPSQHLNIGVYEG-D-RVWLKKFP---G---PATKTAFSKLQR--HENVALYLGLF--LAGAAVVSEHCTRGSLQDLLRE-IKLDF--KSSLLLDLIKGIRYLHHRGVAHGRLKSRNCIV-DRFVLKITDHGHGRLLE------VLPEPPR-WTAPELLDP--ERLAGDVFSLAIIMQEVVCSA-PY-PE--EVV-Q-VRS-PLCRPLVA----PECILLMKQCWAEQPELRPSMDHTFDLFK-
CYGF         FQITSEVQSGRSPRLNIAIYEG-D-WVWLKKFSGDFG---SRASDVFEMMKR--HENINPLLGFF--YDGMAIVTEFCSRGSLEDILQD-VKLDF--KSSLLLDLIKGMKYLHHREFVHGRLKSRNCVV-DRFVLKVTDYGFNDILE------LSEEESS-WTAPELLAP--SRFAGDVYSFAIIMQEVMVGT-PF-AQ--EII-N-LKK-PVYRPVVA----PECLQLMKQCWAEAAEQRPTFDEIFNQFKT
MLKL         L-----LRENEVSTLYKGEYHR-A-PVAIKVFKLQAG---QTFNKEIKTMKE--SPNILRIFGIC--IDPQSIVMEYCELGTLRELLRE-KDLTK--RMVLVLGAARGLYRLHEAPELHGKIRSSNFLV-TGYQVKLAGFELRKTQTL----GTTREKTDAYLSPQELED--YDVKSEIYSFGIVLWEIATGDIPF-SE--KIR-K-VAKRQEPLGEDC----PELREIIDECRAHDPSVRPSVDEILKKLST
RIPK2        LADLRYLSRGASGTVSSARHAD-WRQVAVKHLH-IHT---KDVLREAEILHR--FSYILPILGIC--NEEFGIVTEYMPNGSLNELLEY-PDVAL--RFRILHEIALGVNYLHTPPLLHHDLKTQNILL-DEFHVKIADFGLSKWRMQ----SRSSKSAPIYMPPE--NY--KSIKHDIYSYAVITWEVLSKQ-PF-NP--LQIMY-VSQGRINEESLI----PRMISLIESGWAQNPDERPSFL--------
SgK496       PKLGQELGRGQYGVVYLCDNWG-GHPCALKSVV-------NDLALEFHYMRK--HERLVDLHGSV--IDSIVLLIMERLHRDLYTGL---AGLTT--RLQIALDVVEGIRFLHSQGLVHRDIKLKNVLL-DQNRAKITDLGFCKPEA------GSIVGTPIHMAPE-LFT--YDNSVDVYAFGILFWYICSSVEAF-SK--DHLWN-VRRGRPERLPVF----DECWQLMEACWDGDPLKRPLLGIVQPMLQG
NRBP1        QKRREEVNQRNVPGI-DSAYLA-MDEVVWNEVQFSER---EKVRAVFDNLIE--HLNIVKFHKYW--A-RVIFITEYMSSGSLKQFLNH-KTMNA--WKRWCTQILSALSYLHDPPIIHGNLTCDTIFI-QNGLIKIGSV-APDTIN------HVKTCREHFFAPE--YG--VTTAVDIYSFGMCALEMAVEI----GS--YVPQE-ISSALLEDPLQR----E----FIQKCLQSEPARRPTARELLFHPAL
NRBP2        QKRREQVNQGNMPGL-QSTFLA-MDEVVWNELHFGDR---EKIQTVFEQLVD--HPNIVKLHKYW--L-RVIFITEYVSSGSLKQFLNH-KAMNA--WKRWCTQILSALSFLHSPPIIHGNLTSDTIFI-QNGLIKIGSVALPDDLR------PIRAEREHFFPPE--YG---GTAVDIFSFGMCALEMAVEI----GR---VTEE-IARASLSDPNMR----E----FILCCLARDPARRPSAHSLLFHRVL
MOS          VCLLQRLGAGGFGSVYKATYRG-V-PVAIKQVN-KCT---RSFWAELNVARR--HDNIVRVVAAS--T-SLTIIMEFGGNVTLHQVITG-GQLSK--CLKYSLDVVNGLLFLHSQSIVHLDLKPANILI-SQDVCKISDFGCSEKLE------CFQT---THRAPELLKG--VTPKADIYSFAITLWQMTTQA-PY--Q--HILYA-VAYDRLSAAVFP----GRLGDVIQRCWRPSAAQRPSARLLLVDLTS
RIPK3        LENQELVGKDGFGTVFRAQHRK-WGDVAVKIVNKAIS-------REVKAMAD--NEFVLRLEGVI--EKKPALVTKFMENGSLSGLLSQ-CPRPL--LCRLLKEVVLGMFYLHNPVLLHRDLKPSNVLP-DELHVKLADFGLSTFQGS----GTGSGEPGGYLAPELFVN--ASTASDVYSFGILMWAVLARE-VE-PS--LVYEA-CNRQRLAELPQT----PGLKELMQLCWSSEPKDRPSFQECLPKTDE
ANKRD3       FTGWEKVGSGGFGQVYKVRHVH-WKWLAIKCSPLHVD---MELLEEAKKMEK--FRYILPVYGIC--REPVGLVMEYMETGSLEKLLSE--PLPL--RFRIIHETAVGMNFLHAPPLLHLDLKPANILL-DHYHVKISDFGLAK-CNH----SHDLSMDGAYLPPERIRE--FDTKHDVYSFAIVIWGVLTKK-PF-NI--LHIMV-VVKGRLPPVCRA----CHLIRLMQRCWQGDPRVRPTFQEITSETED
SgK288       ---WRLVASGGFSQVFQARHRR-WREYAIKCAPLPPD---NYLIEEAAKMKK--FQHIVSIYGVC--KQPLGIVMEFMANGSLEKVLTH--SLCL--RFRIIHETSLAMNFLHKPPLLHLDLKPGNILL-DNMHVKISDFGLSKWMER----MQYIERSASYIPPEMFLE--PGPKYDVYSFAIVIWELLTKK-PY-NM--MMIII-VAAGRLQPVSDE----AQMVDLMKRCWDQDPKKRPCFL--------
KSR2         LEIGELIGKGRFGQVYHGRWHG---EVAIRLID--IE---KAFKREVMAYRR--HENVVLFMGAC--MSPHAIITSLCKGRTLYSVVAK-IVLDK--TRQIAQEIVKGMGYLHAKGILHKDLKSKNVFY-DNGKVVITDFGLFSISG------AGRREDKGWLAPEDTEE--FSKHSDVFALGTIWYELHAEW-PF-AE--AIIWQ-GT-GPNLSQIGM----GEISDILLFCWAFEQEERPTFTKLMDM---
KSR1         VELGEPIGQGRWGRVHRGRWHG---EVAIRLLE--MD---KLFKKEVMNYRR--HENVVLFMGAC--MNPHAIITSFCKGRTLHSFVPK-TSLDK--TRQIAQEIIKGMGYLHAKGIVHKDLKSKNVFY-DNGKVVITDFGLFGISG------EGRRENQDWLAPEGKDE--FSKAADVYAFGTVWYELQADW-PL-AE--ASIWQ-GSEGRVLTSVSL----GEVSEILSACWAFDLQERPSFSLLMDM---
LRRK2        TVHGADHGDGSFGSVYRAAYEG-E-EVAVKIFN-------RLLRQELVVLCH--HPSLISLLAAG--IRPRMLVMELASKGSLDRLLDK-ASLTL--QHRIALHVADGLRYLHSAMIIYRDLKPHNVLL-FAIIAKIADYGIAQYCC------IKTSEGTGFRAPEVAGN--YNQQADVYSFGLLLYDILTGGRIV-FP--NEF-D-LEQG-LPDPVKA----PPMVELIKQCLKENPQERPTSAQVFDI---
MISR2        LCFSQVIREGGHAVVWAGQLQG---LVAIKAFP-------AQFQAERALYEQ--HDHIVRFITAS--RGGPLLVLELHPKGSLCHYL-Q-YTSDS--SLRMALSLAQGLAFLHKPGIAHRDLSSQNVLI-RDGSCAIGDLGLALVLPW----TPTQPQGPRYMAPETLDL--WGRRADIYSLALLLWEILSCPLAY-GN--TPTSDLVQERRIPSTWRD----PGLRELLEDCWDADPEARLTAECVQQRLAA
ALK2         ITLLECVGKGRYGEVWRGSWQG---NVAVKIFS-------KSWFRETELYNR--HENILGFIASD--MTQLWLITHYHEMGSLYDYL-L-TTLDS--CLRIVLSIASGLAHLHKPAIAHRDLKSKNILV-KNGQCCIADLGLAVMHS------LDVGNNPRYMAPETIQV--FDKRVDIWAFGLVLWEVARMVPPF-PN--DPSFEVCVDQRIPNRWFT----LSLAKLMKECWYQNPSARLTALRIKKTL--
ALK1         VALVECVGKGRYGEVWRGLWHG---SVAVKIFS-------QSWFRETEIYNR--HDNILGFIASD--MTQLWLITHYHEHGSLYDFL-R-QTLEL--ALRLAVSAACGLAHLHKPAIAHRDFKSRNVLV-KNLQCCIADLGLAVMHS------LDIGNNPRYMAPEQIRT--FEKWTDIWAFGLVLWEIARTIPPF-PN--DPSFEVCVDQTIPNRLAV----LGLAQMMRECWYPNPSARLTALRIKKTL--
BMPR1B       IQMVKQIGKGRYGEVWMGKWRG---KVAVKVFF-------ASWFRETEIYQR--HENILGFIAAD--IKQLYLITDYHENGSLYDYL-S-TTLDS--MLKLAYSSVSGLCHLHKPAIAHRDLKSKNILV-KNGTCCIADLGLAVKFI------VDIPPNTRYMPPESLNR--FQIMADMYSFGLILWEVARCVLPY-PS--DPSYEICIKKRFPNRWSC----LQMGKLMTECWAHNPASRLTALRVKKTL--
BMPR1A       IQMVRQVGKGRYGEVWMGKWRG---KVAVKVFF-------ASWFRETEIYQR--HENILGFIAAD--IKQLYLITDYHENGSLYDFL-C-ATLDA--LLKLAYSAACGLCHLHKPAIAHRDLKSKNILI-KNGSCCIADLGLAVKFN------VDVPLNTRYMAPESLNK--FQIMADIYSFGLIIWEMARCILPY-PS--DPSYEVCVKRRVSNRWNC----LAVLKLMSECWAHNPASRLTALRIKKTL--
ALK7         IVLQEIVGKGRFGEVWHGRWCG---DVAVKIFS-------RSWFREAEIYQR--HENILGFIAAD--NKQLWLVSEYHEQGSLYDYL-R-NIVTG--MIKLALSIASGLAHLHKPAIAHRDIKSKNILV-KCETCAIADLGLAVKHD------IDIPQNPRYMAPETMNV--FEKRADIYSVGLVYWEIARCSLPY-PS--DPSIEVCDQKRIPNQWQA----LVMGRIMRECWYANGAARLTALRIKKTI--
ALK4         IVLQEIIGKGRFGEVWRGRWRG---DVAVKIFS-------RSWFREAEIYQR--HENILGFIAAD--NKQLWLVSDYHEHGSLFDYL-R-YTVTG--MIKLALSAASGLAHLHKPGIAHRDLKSKNILV-KNGMCAIADLGLAVRHD------IDIAPNQRYMAPETINM--FDKCADIYALGLVYWEIARCNLPY-PS--DPSIEVCDQKRIPNWWQA----LVMGKMMRECWYANGAARLTALRIKKTL--
TGFbR1       IVLQESIGKGRFGEVWRGKWRG---EVAVKIFS-------RSWFREAEIYQR--HENILGFIAAD--NKQLWLVSDYHEHGSLFDYL-R-YTVTG--MIKLALSTASGLAHLHKPAIAHRDLKSKNILV-KNGTCCIADLGLAVRHD------IDIAPNHRYMAPESINM--FEKRADIYAMGLVFWEIARCSLPY-PS--DPSVEVCEQKRIPNRWQA----LVMAKIMRECWYANGAARLTALRIKKTL--
BMPR2        LKLLELIGRGRYGAVYKGSLDE---PVAVKVFS-------QNFINEKNIYRE--HDNIARFIVGD--EREYLLVMEYYPNGSLCKYL-L-HTSDS--SCRLAHSVTRGLAYLHKPAISHRDLNSRNVLV-KDGTCVISDFGLSMRLTG----EEDNAAISRYMAPEAVNL--CEKQVDMYALGLIYWEIFMCTMAF-GN--HPTFELSREKRFPEAWKA----VSLKETIEDCWDQDAEARLTAQCAEERMAE
TGFbR2       IELDTLVGKGRFAEVYKAKLKQ-NTTVAVKIFP-------ASWKTEKDIFSK--HENILQFLTAE--ERQYWLITAFHAKGNLQEYL-R-HVISD--LRKLGSSLARGIAHLHKMPIVHRDLNSSNILV-KDLTCCLCDFGLSLRLD------DDLANSGRYMAPERMNL--AEKQTDVYSMALVLWEMTSCNPPF-RE--HPCVENLRDRRIPSFWLG----IMVCETLTECWDHDPEARLTAQCVAERFS-
ACTR2B       LQLLEIKARGRFGCVWKAQLMN---FVAVKIFP-------QSWQSEREIFSK--HENLLQFIAAE--KRELWLITAFHDKGSLTDYL-G-NIITE--LCHVAETMSRGLSYLHKPSIAHRDFKSKNVLL-KDLTAVLADFGLAVRFE------GD--THGRYMAPEAINF---DLRIDMYAMGLVLWELVSCKLPF-GQ--HPSLEVVHKKRIKDHWLG----LQLCVTIEECWDHDAEARLSAGCVEERVSL
ACTR2        LQLLEVKARGRFGCVWKAQLLN---YVAVKIFP-------QSWQNEYEVYSK--HENILQFIGAE--KRDLWLITAFHEKGSLSDFL-A-NVVSE--LCHIAETMARGLAYLHKPAISHRDIKSKNVLL-KNLTACIADFGLALKFE------GD--THGRYMAPEAINF---DLRIDMYAMGLVLWELASCTLPF-GQ--HPSLEVVHKKRLRDYWQG----MMLCETIEECWDHDAEARLSA---------
Wnk4         LKFDIEIGRGSFKTVYRGLDTD-TTEVAWCELQ--TR---QRFSEEVEMLKQ--HPNIVRFYDSW--KSVCVLVTELMTSGTLKTYLMK-PRV----LQRWSRQILRGLHFLHVPPILHRDLKCDNVFI-TTGSVKIGDLGLATLKR------FAKSVIGEFMAPE-MYE--YDEAVDVYAFGMCMLEMATEY-PY-NA--AQIYR-VTSG-KPNSFHK----IEVKEIIEGCIRTDKNERFTIQDLLAHAFF
Wnk2         LKFDIELGRGSFKTVYKGLDTE-TWEVAWCELQ--DR---QRFKEEAEMLKQ--HPNIVRFYDFW--ESRCVLVTELMTSGTLKTYLMK-PKV----LRSWCRQILKGLLFLHTPPIIHRDLKCDNIFI-TTGSVKIGDLGLATLKR------FAKSVIGEFMAPE-MYE--YDESVDVYAFGMCMLEMATEY-PY-NA--AQIYR-VTCG-KPASFEH----DEIKEIIGECICKNKEERYEIKDLLSHAFF
Wnk1         LKFDIEIGRGSFKTVYKGLDTE-TTEVAWCELQ--DR---QRFKEEAEMLKQ--HPNIVRFYDSW--ESKCVLVTELMTSGTLKTYLMK-IKV----LRSWCRQILKGLQFLHTPPIIHRDLKCDNIFI-TTGSVKIGDLGLATLKR------FAKSVIGEFMAPE-MYE--YDESVDVYAFGMCMLEMATEY-PY-NA--AQIYR-VTSG-KPASFDA----IEVKEIIEGCIRQNKDERYSIKDLLNHAFF
Wnk3         LKFDIELGRGAFKTVYKGLDTE-TWEVAWCELQ--DR---QRFKEEAEMLKQ--HPNIVRFYDSW--ESKCVLVTELMTSGTLKTYLMK-PKV----LRSWCRQILKGLQFLHTPPIIHRDLKCDNIFI-TTGSVKIGDLGLATLMR------FAKSVIGEFMAPE-MYE--YDESVDVYAFGMCMLEMATEY-PY-NA--AQIYR-VTSG-KPASFNT----DEVKEIIEGCIRQNKSERLSIRDLLNHAFF
RIPK1        FLESAELDSGGFGKVSLCFHRT-QGLMIMKTVY--KG---EALLEEAKMMNR--HSRVVKLLGVI--I-KYSLVMEYMEKGNLMHVLMS-TPLSG----RIILEIIEGMCYLHGKGVIHKDLKPENILV-DDFHIKIADLGLASFKMH----NELREVDGYYMAPEHLND--PTEKSDVYSFAVVLWAIFAKE-PY-CE--QQLIM-IKSGRPDVDDIC----PEIISLMKLCWEANPEARPTFPGIEEKF--
LRRK1        EDEGSVLGQGGSGTVYRARYQG-QPDTMLRHLR--AT---SEFRQEASMLHQ--HPCIVALIGIS--IHPLCFALELAPLSSLNTVLDS-SFIPHMLTQKIAYQIASGLAYLHKKNIIFCDLKSDNILV-WDVKIKLSDYGISRQSF---------ALGVGYQAPEIRPR--YDEKVDMFSYGMVLYELLSGQRPA-QL--QIA-K-LSKGRLGQPEEV----QRRLQLMMECWDTKPEKRPLALSVVSQMKD
SuRTK106     SEVLEQICSGSCGPIFRANMNT-GDSVILKALK--EP---QDFLGRIQFHQK--HKNLVQLEGCC--T-PLYMVLEDVAQGDLLGFLDG-LLYDEKQVYHIGKQVLLALEFLQEKHLFHGDVAARNILM-QDLTAKLCGLGLAYEVY--------AISSTKWLAPERLLL--ASIRADVWSFGILLYEMVTGAPPY-PT--SIL-E-LQRK-MKRPSSC----TTMYSIMKSCWRWREADRPSPRELRLRL--
ARAF         VQLLKRIGTGSFGTVFRGRWHG---DVAVKVLK--VS---QAFKNEMQVLRR--HVNILLFMGFM--TRPGAIITQWCEGSSLYHHLAD-TRFDQ--LIDVARQTAQGMDYLHAKNIIHRDLKSNNIFL-HGLTVKIGDFGLATVKT------GAQPLEQLWMAAERMDP--YSFQSDVYAYGVVLYELMTGSLPY-CR--DQIIF-VGRGSPDLSKIC----PAMRRLLSDCLKFQREERPLFPQILATI--
BRAF         ITVGQRIGSGSFGTVYKGKWHG---DVAVKMLN--VT---QAFKNEVGVLRR--HVNILLFMGYS--TKPQAIVTQWCEGSSLYHHLIE-TKFEK--LIDIARQTAQGMDYLHAKSIIHRDLKSNNIFL-HDLTVKIGDFGLATVKS------GSHQFEQLWMAPERMDK--YSFQSDVYAFGIVLYELMTGQLPY-NR--DQIIF-VGRGSPDLSKVC----PAMKRLMAECLKKKRDERPLFPQILASIEL
RAF1         VMLSTRIGSGSFGTVYKGKWHG---DVAVKILK--VV---QAFRNEVAVLRR--HVNILLFMGYM--TKDNAIVTQWCEGSSLYKHLQE-TKFQQ--LIDIARQTAQGMDYLHAKNIIHRDMKSNNIFL-HGLTVKIGDFGLATVKS------GSQQVEQLWMAPERMDN--FSFQSDVYSYGIVLYELMTGELPY-NR--DQIIF-VGRGSPDLSKLC----PAMKRLVADCVKKVKEERPLFPQILSSIEL
LIMK1        LIHGEVLGKGCFGQAIKVTHRE-TGVMVMKELI-------RTFLKEVKVMRE--HPNVLKFIGVL--Y-RLNFITEYIKGGTLRGIIMD-SQYPQ--RVSFAKDIASGMAYLHSMNIIHRDLNSHNCLV-RENKVVVADFGLARLMVR----SLKKPDRKYWMAPEMING--YDEKVDVFSFGIVLCEIIGVNDPD-RT--MDF---LNRGDRYCPPNC----PSFFPITVRCCDLDPEKRPSFVKLEHWL--
LIMK2        LIHGEVLGKGFFGQAIKVTHKA-TGVMVMKELI-------KTFLTEVKVMRD--HPNVLKFIGVL--Y-KLNLLTEYIEGGTLKDFLMD-P-FPQ--KVRFAKGIASGMAYLHSMCIIHRDLNSHNCLI-KLDKVVVADFGLSRLIVR----TLRKNDRKYWMAPEMLNG--YDETVDIFSFGIVLCEIIGVYDPD-RT--LDF---LNKLEKFVPTDC----PAFFPLAAICCRLEPESRPAFSKLEDSF--
TESK2        ----EKIGSGFFSEVFKVRHRA-SGVMALK--M-------ANMLKEVQLMNS--HPNILR----------------YINSGNLEQLLNL-H-LPV--RVKLAYDIAVGLSYLHFKGIFHRDLTSKNCLI-KRDEAVVADFGLA----P----DVSMGS--FWMAPEVLRD--YNEKADVFSYGIILCEIIAIQDPD-RT--ENF---LDDAQHMVG-DC----PDFLQLTFNCCNMDPKLRPSFVEIGKTL--
TESK1        FHCAEKIGAGFFSEVYKVRHRQ-SGVMVLK--M-------GNTLREVQLMNR--HPNILRFMGVC--V-QLHALTEYMNGGTLEQLLPE-P-LSV--RLHLALDIARGLRYLHSKGVFHRDLTSKNCLV-RREDAVVGDFGLA----P----VYREGARKYWMAPEVLRG--YDEKADVFAFGIVLCELIAVPDPD-RT--EDF---LDPARTLVGDDC----PPFLLLAIHCCNLEPSTRAPFTEITQHLEW
LMR2         LNYIQEIGNGWFGKVLLGEIYT-GTRVIVKELK--AS---DTFLKNGEPYYQ--HPNILQCVGQC--V-PYLLVFEFCDLGDLKAYLMR-G--DTMLLQRMACEVAAGLAAMHKLHFLHSDLALRNCFL-TDLNVKVGDYGIGFSRY------YIETDDKRWTAPERLLT--QTKYSNIWSLGVTLWELFDAAQPY-NL--DVLNQ-IRRDKLPKPQLY----SRWYEVLQFCW-LSPEKRPAAEDVHRLLTY
LMR1         LLYLKEIGRGWFGKVFLGEVNS-GIQVVVKELQ--AS---MQFLEEVQPYRK--HSNLLQCLAQC--A-PYLLVMEFCPLGDLKGYLMA-P--DT--LQRMACEVACGVLHLHRNNFVHSDLALRNCLL-TDLTVKIGDYGLAHCKY------YFVTADQRWIAPENLLV--QTKSGNVWSLGVTIWELFEGTQPY-DQ--QVLAY-VRQQKLPKPQLL----SRWYEVMQFCW-LQPEQRPTAEEVHLLLSY
LMR3         LSYLQEIGSGWFGKVILGEIFS-DYQVVVKELR--AS---RKFISEAQPYRQ--HPNVLQCLGLC--V-PFLLIMEFCQLGDLKRYLLS-PELDT--LQRMGLEIARGLAHLHSHNYVHSDLALRNCLL-TDLTVRIGDYGLAHSNY------YYLTPERRWAAPETFMV--QSRESNIWSLGVTLWELFEGAQPY-DE--EVLAF-VRQHKLARPKLY----AYWYDILQSCW-RPPAQRPSASDLQLQLTY
JAK2         LKFLQQLGKGNFGSVEMCRYDP-LQVVAVKKLQ---H---RDFEREIEILKQ--HDNIVKYKGVC--YSRNKLIMEYLPYGSLRDYLHK-ERIDK--LLQYTSQICKGMEYLGTKRYIHRDLATRNILV-EENRVKIGDFGLTKVLP------YYKVKEPFWYAPESLTE--FSVASDVWSFGVVLYELFTIESKS-VF--HLI-E-LKNNRLPRPDGC----PEIYMIMTECWNNNVNQRPSFRDLALRVDQ
JAK3         LKYISQLGKGNFGSVELCRYDP-LALVAVKQLQ---H---RDFQREIQILKH--SDFIVKYRGVS--YGPERLVMEYLPSGCLRDFLHR-ARLDR--LLLYSSQICKGMEYLGSRRCVHRDLAARNILV-EEAHVKIADFGLAKLLP------YYVVREPFWYAPESLSD--FSRQSDVWSFGVVLYELFTCDSCS-C---RLL-E-LEEGRLPAPPAC----PEVHELMKLCWAPSPQDRPSFSALGPQLDM
TYK2         LKKIRDLGEGHFGKVSLYCYDP-TNMVAVKALK--AD---SGWKQEIDILRY--HEHIIKYKGCC--EDKSQLVMEYVPLGSLRDYL-R-HSIGQ--LLLFAQQICEGMAYLHAHDYIHRDLAARNVLL-DDRLVKIGDFGLAKAVP------YYRVREDFWYAPECLKE--FYYASDVWSFGVTLYELLTCDSQS-VL--RLT-E-LERGRLPRPDKC----PEVYHLMKNCWETEASFRPTF---------
JAK1         LKRIRDLGEGHFGKVELCRYDP--EQVAVKSLK--PE---ADLKKEIEILRY--HENIVKYKGIC--TENGKLIMEFLPSGSLKEYLNK-NKINQ--QLKYAVQICKGMDYLGSRQYVHRDLAARNVLV-EEHQVKIGDFGLTKAIE------YYTVKDDFWYAPECLMQ--FYIASDVWSFGVTLHELLTCDDSS-VT--RLV-N-LKEGRLPCPPNC----PEVYQLMRKCWEFQPSNRTSFQNLIEGFEA
CCK4         LQPITTLGKSEFGEVFLAKAQG-LELVLVKSLQ-------LDFRRELEMFGN--HANVVRLLGLC--R-PHYMVLEYVDLGDLKQFLKS-QPLSQ--KVALCTQVALGMEHLSNNRFVHKDLAARNCLV-SQRQVKVSALGLSKDVY------YYHF-RQRWMSPEAILE--FSTKSDVWAFGVLMWEVFTGEMPH-DD--EVL-A-LQGKRLPQPEGC----PKLYRLMQRCWALSPKDRPSFSEIASAL--
RYK          ITLKDVLQEGTFGRIFHGILID-EKQAFVKTVK--DQ---TMMLTESCKLRH--HRNLLPITHVC--IEKPMVILPYMNWGNLKLFLNP-QAISD--LVHMAIQIACGMSYLARREVIHKDLAARNCVI-DTLQVKITDNALSRDLF------YHCLGDNRWMALESLVN--FSSASDVWAFGVTLWELMTGQTPY-PF--EMA-A-LKDGRIAQPINC----PELFAVMACCWALDPEERPKFQQLVQCL--
HER3         LRKLKVLGSGVFGTVHKGVWIP-EGPVCIKVIE--DK---QAVTDHMLAIGD--HAHIVRLLGLC--PGSSQLVTQYLPLGSLLDHVHR-GALGL--LLNWGVQIAKGMYYLEEHGMVHRNLAARNVLL-KPSQVQVADFGVADLLP------KQLLYSEKWMALESIHF--YTHQSDVWSYGVTVWELMTGAEPY-LA--EVP-D-LEKGRLAQPQIC----TDVYMVMVKCWMIDENIRPTFKELANEF--
HER4         LKRVKVLGSGAFGTVYKGIWVP-EGPVAIKILN--ET---VEFMDEALIMAD--HPHLVRLLGVC--LSPTQLVTQLMPHGCLLEYVHK-DNIGL--LLNWCVQIAKGMMYLEERRLVHRDLAARNVLV-KPNHVKITDFGLARLLE------KEYNADGKWMALECIHY--FTHQSDVWSYGVTIWELMTGGKPY-TR--EIP-D-LEKGRLPQPPIC----TDVYMVMVKCWMIDADSRPKFKELAAEFS-
HER2         LRKVKVLGSGAFGTVYKGIWIP-DGPVAIKVLR--EN---KEILDEAYVMAG--SPYVSRLLGIC--LTSTQLVTQLMPYGCLLDHVNR-GRLGD--LLNWCMQIAKGMSYLEDVRLVHRDLAARNVLV-KPNHVKITDFGLARLLD------TEYHADGKWMALESILR--FTHQSDVWSYGVTVWELMTGAKPY-AR--EIP-D-LEKGRLPQPPIC----TDVYMIMVKCWMIDSECRPRFRELVSEFS-
EGFR         FKKIKVLGSGAFGTVYKGLWIP-EGPVAIKELR--EA---KEILDEAYVMAD--NPHVCRLLGIC--LTSTQLITQLMPFGCLLDYVHK-DNIGY--LLNWCVQIAKGMNYLEDRRLVHRDLAARNVLV-KPQHVKITDFGLAKLLG------KEYHAEGKWMALESILH--YTHQSDVWSYGVTVWELMTGSKPY-AS--EIS-S-LEKGRLPQPPIC----TDVYMIMVKCWMIDADSRPKFRELIIEFS-
ACK          LRLLEKLGDGSFGVVRRGEWDA-PSSVAVKCLK-PDV---DDFIREVNAMHD--HRNLIRLYGVV--LTPMKMVTELAPLGSLLDRLHQ-GHFLT--LSRYAVQVAEGMGYLESKRFIHRDLAARNLLL-ARDLVKIGDFGLMRALP------HYVMQEHAWCAPESLKT--FSHASDTWMFGVTLWEMFTGQEPW-GS--QIL-H-IDEGRLPRPEDC----PDIYNVMVQCWAHKPEDRPTFVALRDFL--
TNK1         VCRGELLGSGCFGVVHRGLWTL-PSPVAVKSLRGPEG---GDFLREVSVMME--HPHVLRLHGLV--LGPLQMVMELAPLGSLHARLPT-PPLLL--LCLFLRQLAGAMAYLGARGLVHRDLATRNLQL-APRTIKVADFGLVRPLG------RYVMGGPTWCAPESLRH--FSSASDVWMFGVTLWEMFSGEEPW-PY--LIL-Q-LEDRRLPRPPPS----SALYSLALRCWAPHPADRPSFSHLEGLL--
ZAP70        LIADIELGCGNFGSVRQGVYRM-RKDVAIKVLK---Q---EEMMREAQIMHD--NPYIVRLIGVC----ALMLVMEMAGGGPLHKFLKR-EEIPN--VAELLHQVSMGMKYLEEKNFVHRDLAARNVLL-VRHYAKISDFGLSKALG------YYTARSAKWYAPECINF--FSSRSDVWSYGVTMWEALSGQKPY-GP--EVM-A-IEQGRMECPPEC----PELYALMSDCWIYKWEDRPDFL--------
SYK          TLEDKELGSGNFGTVKKGYYQM-KKTVAVKILK--NE---DELLAEANVMQD--NPYIVRMIGIC----SWMLVMEMAELGPLNKYLNR--HVKN--IIELVHQVSMGMKYLEESNFVHRDLAARNVLL-VQHYAKISDFGLSKALR------YYKAQTHKWYAPECINY--FSSKSDVWSFGVLMWEAFSGQKPY-GS--EVT-A-LEKGRMGCPAGC----PEMYDLMNLCWTYDVENRPGF---------
FAK          IELGRCIGEGQFGDVHQGIYMS-PEAVAIKTC---KN---EKFLQEALTMRD--HPHIVKLIGVI--TEPVWIIMELCTLGELRSFLRK-YSLDS--LILYAYQLSTALAYLESKRFVHRDIAARNVLV-SNDCVKLGDFGLSRYME------YYKA-SKKWMAPESINF--FTSASDVWMFGVCMWEILMGVKPF-NN--DVI-G-IENGRLPMPPNC----PTLYSLMTKCWAYDPSRRPRFTELKAQL--
PYK2         VVLNRILGEGLFGEVYEGVYTN-HKNVAVKTCK--KD---EKFMSEAVIMKD--HPHIVKLIGII--EEPTWIIMELYPYGELGHYLNK-NSLKT--LVLYSLQICKAMAYLESINCVHRDIAVRNILV-APECVKLGDFGLSRYIE------YYKA-SVKWMSPESINF--FTTASDVWMFAVCMWEILSGKQPF-NK--DVI-G-LEKGRLPKPDLC----PVLYTLMTRCWDYDPSDRPRFTELVCSLSD
ROR1         VRFMEELGECAFGKIYKGHLYL-PGLVAIKTLK--DY---MEFQQEASLMAH--HPNIVCLLGAV--T-PVCMLFEYINQGDLHEFLVK-SSLDD--FLHIAIQIAAGMEYLSSHFFVHKDLAARNILI-GQLHVKISDLGLSREIY------YYRVQSKRWMPPEAIMY--FSSDSDIWSFGVVLWEIFSGLQPY-NQ--EVI-E-VRKRLLPCSEDC----PRMYSLMTECWNEIPSRRPRFKDIHVRLRS
ROR2         VRFMEELGEDRFGKVYKGHLFG-PAAVAIKTLK--DK---EEFRHEAMLRAQ--HPNVVCLLGVV--T-PLSMIFSYCSHGDLHEFLVK-SALED--FVHLVAQIAAGMEYLSSHHVVHKDLATRNVLV-YKLNVKISDLGLFREVY------YYKLLGNRWMAPEAIMY--FSIDSDIWSYGVVLWEVFSGLQPY-NQ--DVV-E-IRNRVLPCPDDC----PWVYALMIECWNEFPSRRPRFKDIHSRLRA
DDR1         LRFKEKLGEGQFGEVHLCEVDS-PQLVAVKILR--PD---NDFLKEVKIMSK--DPNIIRLLGVC--V-PLCMITDYMENGDLNQFLQG-PTISM--LLHVAAQIASGMRYLATLNFVHRDLATRNCLV-GNFTIKIADFGMSRNLY------YYRVQGRRWMAWECILM--FTTASDVWAFGVTLWEVLMCRQPF-DE--QVI-EFRDQGQLSRPPAC----PGLYELMLRCWSRESEQRPPFSQLHRFL--
DDR2         LTFKEKLGEGQFGEVHLCEVEG-MELVAVKMLR--AD---NDFLKEIKIMSK--DPNIIHLLSVC--I-PLCMITEYMENGDLNQFLDV-RTVSN--LKFMATQIASGMKYLSSLNFVHRDLATRNCLV-GNYTIKIADFGMSRNLY------YYRIQGRRWMSWESILL--FTTASDVWAFGVTLWETFTCQQPY-DE--QVI-EFRDQGQLPQPAIC----PSVYKLMLSCWRRDTKNRPSFQEIHLLL--
MUSK         IEYVRDIGEGAFGRVFQARAPG-LLMVAVKMLK--EE---ADFQREAALMAD--NPNIVKLLGVC--A-PMCLLFEYMAYGDLNEFLGP-PPLSE--QLCIARQVAAGMAYLSERKFVHRDLATRNCLV-GNMVVKIADFGLSRNIY------YYKANENRWMPPESIFY--YTTESDVWAYGVVLWEIFSGLQPY-HE--EVI-Y-VRDGILSCPENC----PELYNLMRLCWSKLPADRPSFTSIHRI---
TRKA         IVLKWELGEGAFGKVFLAECHN-LLLVAVKALK---E---QDFQREAELLTQ--HQHIVRFFGVC--T-PLLMVFEYMRHGDLNRFL-P-GPLGQ--LLAVASQVAAGMVYLAGLHFVHRDLATRNCLV-GGLVVKIGDFGMSRDIY------YYRVGGRRWMPPESILY--FTTESDVWSFGVVLWEIFTGKQPW-NT--EAI-D-ITQGELERPRAC----PEVYAIMRGCWQREPQQRHSIKDVHARLQA
TRKB         IVLKRELGEGAFGKVFLAECYN-LCLVAVKTLK---D---KDFHREAELLTQ--HEHIVKFYGVC--V-PLIMVFEYMKHGDLNKFL----ELTQ--MLHIAQQIAAGMVYLASQHFVHRDLATRNCLV-GNLLVKIGDFGMSRDVY------YYRVGGHRWMPPESIMY--FTTESDVWSLGVVLWEIFTGKQPW-NN--EVI-E-ITQGVLQRPRTC----PEVYELMLGCWQREPHMRKNIKGIHTLL--
TRKC         IVLKRELGEGAFGKVFLAECYN-LSLVAVKALK---D---KDFQREAELLTQ--HEHIVKFYGVC--G-PLIMVFEYMKHGDLNKFLAK-GELGQ--MLHIASQIASGMVYLASQHFVHRDLATRNCLV-GNLLVKIGDFGMSRDVY------YYRVGGHRWMPPESIMY--FTTESDVWSFGVILWEIFTGKQPW-NT--EVI-E-ITQGVLERPRVC----PEVYDVMLGCWQREPQQRLNIKEIYKI---
ALK          ITLIRGLGHGAFGEVYEGQVSG-MPQVAVKTLP--EV---LDFLMEALIISN--HQNIVRCIGVS--L-PRFILLELMAGGDLKSFLQP-SSLAD--LLHVARDIACGCQYLEENHFIHRDIAARNCLL-TGPGAKIGDFGMARDIY------YYRKGGCKWMPPEAFME--FTSKTDTWSFGVLLWEIFSGYMPY-NQ--EVL-E-VTSGRMDPPKNC----PPVYRIMTQCWQHQPEDRPNFAIILERIEY
LTK          VTLLRALGHGAFGEVYEGLVIG-LPQVAIKTLP--EL---LDFLMEALIISR--HQNIVRCVGLS--L-PRLILLELMSGGDMKSFLQP-SPLVD--LLQLAQDIAQGCHYLEENHFIHRDIAARNCLL-SGPSAKIGDFGMARDIY------YYRRGDRKWMPPEAFLE--FTSKTDSWSFGVLLWEIFSGYMPY-NQ--EVL-D-VVGGRMDPPRGC----PPVYRIMTQCWQHEPELRPSFASILERLQY
ROS          LTLRLLLGSGAFGEVYEGTAVD-ILKVAVKTLK--KG---IEFLKEAHLMSN--HPNILKQLGVC--L-PQYIILELMEGGDLLTYLYG-PLLTD--LVDLCVDISKGCVYLERMHFIHRDLAARNCLV-SDYTVKIGDFGLARDIY------YYRKRGERWMAPESLMD--FTTQSDVWSFGILIWEILTGHQPY-NL--DVL-N-VQTGRLEPPRNC----PDLWNLMTQCWAQEPDQRPTFHRIQNQL--
IRR          ISIIRELGQGSFGMVYEGLARG-LEPVALKTVN--EL---IEFLKEASVMKK--CHHVVRLLGVV--S-PTLVIMELMTRGDLKSHLNN-PGLAE--MIQMAGEIADGMAYLAANKFVHRDLAARNCMV-SDFTVKIGDFGMTRDVY------YYRKGGKRWMAPESLKD--FTTHSDVWSFGVVLWEIVTAEQPY-NE--QVL-K-VMDGVLEELEGC----PQLQELMSRCWQPNPRLRPSFTHILDSIQE
INSR         ITLLRELGQGSFGMVYEGNARD-IIRVAVKTVN--ES---IEFLNEASVMKT--CHHVVRLLGVV--S-PTLVVMELMAHGDLKSYLNN-PGRTE--MIQMAAEIADGMAYLNAKKFVHRDLAARNCMV-ADFTVKIGDFGMTRDIY------YYRKGGKRWMAPESLKD--FTTSSDMWSFGVVLWEITSAEQPY-NE--QVL-K-VMDGYLDQPDNC----PRVTDLMRMCWQFNPNMRPTFLEIVNLL--
IGF1R        ITMSRELGQGSFGMVYEGVAKG-VVRVAIKTVN--EA---IEFLNEASVMKN--CHHVVRLLGVV--S-PTLVIMELMTRGDLKSYLNN-PVLSK--MIQMAGEIADGMAYLNANKFVHRDLAARNCMV-ADFTVKIGDFGMTRDIY------YYRKGGKRWMSPESLKD--FTTYSDVWSFGVVLWEIATAEQPY-NE--QVL-R-VMEGLLDKPDNC----PMLFELMRMCWQYNPKMRPSFLEIISSIKE
TIE2         IKFQDVIGEGNFGQVLKAR----IKDAAIKRMK--EY---RDFAGELEVLCH--HPNIINLLGAC--E-YLYLAIEYAPHGNLLDFLTA-STLSQ--LLHFAADVARGMDYLSQKQFIHRDLAARNILV-GNYVAKIADFGLSRG--------YVKK-TMRWMAIESLNY--YTTNSDVWSYGVLLWEIVSGGTPY-CA--ELY-E-LPQGRLEKPLNC----DEVYDLMRQCWREKPYERPSFAQILVSL--
TIE1         ITFEDLIGEGNFGQVIRAM----IKNAAIKMLK--EY---RDFAGELEVLCH--HPNIINLLGAC--K-YLYIAIEYAPYGNLLDFLTA-STLSQ--LLRFASDAANGMQYLSEKQFIHRDLAARNVLV-GNLASKIADFGLSRG--------YVKK-TMRWMAIESLNY--YTTKSDVWSFGVLLWEIVSGGTPY-CA--ELY-E-LPQGRMEQPRNC----DEVYELMRQCWRDRPYERPPFAQIALQL--
RET          LVLGKTLGEGEFGKVVKATAFH-LKTVAVKMLK--EN---RDLLSEFNVLKN--HPHVIKLYGAC--S-PLLLIVEYAKYGSLRGFL---RALTD--LISFAWQISQGMQYLAEMKLVHRDLAARNILV-AGRKMKISDFGLSRDVY------YVKR-SQKWMAIESLFD--YTTQSDVWSFGVLLWEIVTGGNPY-PE--RLF-N-LKTGRMERPDNC----SEMYRLMLQCWKQEPDKRPVFADISKDLEK
FGFR4        LVLGKPLGEGCFGQVVRAEAFG-MDTVAVKMLK--DN---ADLVSEMEVMKR--HKNIINLLGVC--T-PLYVIVECAAKGNLREFL----PLSV--LVSCAYQVARGMQYLESRKCIHRDLAARNVLV-TDNVMKIADFGLARGVH------YKKT-SNKWMAPEALFD--YTHQSDVWSFGILLWEIFTGGSPY-VE--ELF-S-LREGRMDRPPHC----PELYGLMRECWHAAPSQRPTFKQLVEAL--
FGFR1        LVLGKPLGEGCFGQVVLAEAIG-LDKVAVKMLK--SD---SDLISEMEMMKK--HKNIINLLGAC--T-PLYVIVEYASKGNLREYL----QLSD--LVSCAYQVARGMEYLASKKCIHRDLAARNVLV-TDNVMKIADFGLARDIH------YKKT-TNKWMAPEALFD--YTHQSDVWSFGVLLWEIFTGGSPY-VE--ELF-K-LKEGRMDKPSNC----TELYMMMRDCWHAVPSQRPTFKQLVEDL--
FGFR3        LTLGKPLGEGCFGQVVMAEAIG-IDTVAVKMLK--DD---SDLVSEMEMMKK--HKNIINLLGAC--T-PLYVLVEYAAKGNLREFL----QLTD--LVSCAYQVARGMEYLASQKCIHRDLAARNVLV-TDNVMKIADFGLARDVH------YKKT-TNKWMAPEALFD--YTHQSDVWSFGVLLWEIFTGGSPY-VE--ELF-K-LKEGRMDKPANC----TDLYMIMRECWHAAPSQRPTFKQLVEDL--
FGFR2        LTLGKPLGEGCFGQVVMAEAVG-IDTVAVKMLK--DD---SDLVSEMEMMKK--HKNIINLLGAC--T-PLYVIVEYASKGNLREYL----QMTD--LVSCTYQLARGMEYLASQKCIHRDLAARNVLV-TNNVMKIADFGLARDIN------YKKT-TNKWMAPEALFD--YTHQSDVWSFGVLMWEIFTGGSPY-VE--ELF-K-LKEGRMDKPANC----TELYMMMRDCWHAVPSQRPTFKQLVEDL--
FLT4         LHLGRVLGYGAFGKVVEASAFG-IHTVAVKMLK--EG---RALMSELKILIN--HLNVVNLLGAC--TKPLMVIVEFCKYGNLSNFLWL-SPLTD--LVCYSFQVARGMEFLASRKCIHRDLAARNILL-SSDVVKICDFGLARDIY------YVRK-GSKWMAPESIFD--YTTQSDVWSFGVLLWEIFSGASPY-IN--EEFCQ-LRDGRMRAPELA----TAIRRIMLNCWSGDPKARPAFSELVEIL--
KDR          LKLGKPLGRGAFGQVIEADAFG-IDTVAVKMLK--EG---RALMSELKILIH--HLNVVNLLGAC--TKPLMVIVEFCKFGNLSTYLYK-DFLTH--LICYSFQVAKGMEFLASRKCIHRDLAARNILL-SKNVVKICDFGLARDIY------YVRK-GDKWMAPETIFD--YTIQSDVWSFGVLLWEIFSGASPY-ID--EEFCR-LKEGRMRAPDYT----TEMYQTMLDCWHGEPSQRPTFSELVEHL--
FLT1         LKLGKSLGRGAFGKVVQASAFG-IKTVAVKMLK--EG---KALMTELKILTH--HLNVVNLLGAC--TKPLMVIVEYCKYGNLSNYLYK-EPITD--LISYSFQVARGMEFLSSRKCIHRDLAARNILL-SNNVVKICDFGLARDIY------YVRK-GDKWMAPESIFD--YSTKSDVWSYGVLLWEIFSGGSPY-MD--EDFCS-LREGRMRAPEYS----TEIYQIMLDCWHRDPKERPRFAELVEKL--
FLT3         LEFGKVLGSGAFGKVMNATAYG-ISQVAVKMLK--EK---EALMSELKMMTS--HENIVNLLGAC--T-PIYLIFEYCCYGDLLNYLDL-NVLTD--LLCFAYQVAKGMEFLEFKSCVHRDLAARNVLV-TGKVVKICDFGLARDIM------YVVR-GNKWMAPESLFE--YTIKSDVWSYGILLWEIFSGVNPY-VD--ANFYK-IQNGKMDQPFYA----TEIYIIMQSCWAFDSRKRPSFPNLTSFL--
PDGFRb       LVLGRTLGSGAFGQVVEATAHG-LSKVAVKMLK--ST---QALMSELKIMSP--HLNVVNLLGAC--T-PIYIITEYCRYGDLVDYLSP-V-LSD--LVGFSYQVANGMEFLASKNCVHRDLAARNVLI-CGKLVKICDFGLARDIM------YISK-GSKWMAPESIFN--YTTLSDVWSFGILLWEIFTGGTPY-MN--EQFYN-IKRGRMAQPAHA----SEIYEIMQKCWEEKFEIRPPFSQLVLLL--
PDGFRa       LVLGRVLGSGAFGKVVEGTAYG-LSKVAVKMLK--PT---QALMSELKIMTP--HLNIVNLLGAC--T-PIYIITEYCFYGDLVNYLNS-EGLTD--LLSFTYQVARGMEFLASKNCVHRDLAARNVLL-AGKIVKICDFGLARDIM------YVSK-GSKWMAPESIFD--YTTLSDVWSYGILLWEIFSGGTPY-VD--STFYN-IKSGRMAKPDHA----TEVYEIMVKCWNSEPEKRPSFYHLSEIV--
FMS          LQFGKTLGAGAFGKVVEATAFG-LGKVAVKMLK--ST---EALMSELKIMSQ--HENIVNLLGAC--T-PVLVITEYCCYGDLLNFLDG-RPLED--LLHFSSQVAQGMAFLASKNCIHRDVAARNVLL-TGHVAKIGDFGLARDIM------YIVK-GNKWMAPESIFD--YTVQSDVWSYGILLWEIFSGLNPY-VN--SKFYK-VKDGQMAQPAFA----PNIYSIMQACWALEPTHRPTFQQICSFL--
KIT          LSFGKTLGAGAFGKVVEATAYG-LITVAVKMLK--PS---EALMSELKVLSN--HMNIVNLLGAC--T-PTLVITEYCCYGDLLNFLDE-LALDD--LLSFSYQVAKGMAFLASKNCIHRDLAARNILL-TGRITKICDFGLARDIK------YVVK-GNKWMAPESIFN--YTFESDVWSYGIFLWELFSGSSPY-VD--SKFYK-IKEGRMLSPEHA----PEMYDIMKTCWDADPLKRPTFKQIVQLI--
RON          THSDRVIGKGHFGVVYHGEYID--QQCAIKSLS--RI---EAFLREGLLMRN--HPNVLALIGIM--LPGLHVLLPYMCHGDLLQFIPQ-RNPTD--LISFGLQVARGMEYLAEQKFVHRDLAARNCML-DSFTVKVADFGLARDILY----YSVQQHRHKWMALESLQT--FTTKSDVWSFGVLLWELLTGAPPY-PF--DLT-H-LAQGRLPQPEYC----PSLYQVMQQCWEADPAVRPTF---------
MET          VHFNEVIGRGHFGCVYHGTLLD--NHCAVKSLN--RI---SQFLTEGIIMKS--HPNVLSLLGIC--LRGSLVVLPYMKHGDLRNFIET-HNPTD--LIGFGLQVAKAMKYLASKKFVHRDLAARNCML-DKFTVKVADFGLARDMYY----YSVHNKTGKWMALESLQT--FTTKSDVWSFGVVLWELMTGAPPY-TF--DIT-V-LLQGRLLQPEYC----PPLYEVMLKCWHPKAEMRPSFSELVSRISA
EphA10       VTLERSLGGGRFGELCCGCLQL--PLVAVHMLR--DS---G-FLAEALTLGD--HSHIVRLEGVV--TRTLMIVTEYMSHGALDGFLEG-Q-LVQ--LMGLLPGLASAMKYLSEMGYVHRGLAARHVLV-SDLVCKISGFGRGPR--A----VYTTM--SLWAAPETLQF--FSSASDVWSFGIIMWEVMAGERPY-GQ--DVI-K-VEDGRLPPPRNC----PLLHRLMLDCWQKDPGERPRFSQIHSI---
EphB6        IKIEEVIGTGSFGEVRQGRLQP--RTVAIQALW--AG---T-FLGRAAVLGQ--HPNILRLEGVV--TKPLMVLTEFMELGPLDSFLEG-Q-FSQ--LVAMQRGVAAAMQYLSSFAFVHRSLSAHSVLV-NHLVCKVARLGHSPQ--------------GRWAAPEVIAH--HTTSSDVWSFGILMWEVMSGERPY-EQ--EVL-N-IEQERLPPPPGC----PGLHLLMLDTWQKDRARRPHFDQLVAAF--
EphA1        LMVDTVIGEGEFGEVYRGTLRL--PTVAIKTLK--DT---N-FLREATIMGS--HPHILHLEGVV--TKPIMIITEFMENAALDAFLED-Q-LVQ--LVAMLQGIASGMNYLSNHNYVHRDLAARNILV-NNLCCKVSDFGLTRLLDG----TYETQ--GRWTAPEAIAH--FTTASDVWSFGIVMWEVLSGDKPY-NQ--EVM-K-IEDGRLPPPVDC----PPLYELMKNCWAYDRARRPHFQKLQAHLEQ
EphA2        VTRQKVIGAGEFGEVYKGMLKT-SSPVAIKTLK--AG---D-FLGEAGIMGS--HHNIIRLEGVI--SKPMMIITEYMENGALDKFLDG-E-FSQ--LVGMLRGIAAGMKYLANMNYVHRDLAARNILV-NNLVCKVSDFGLSRVLEA----TYTTS--GRWTAPEAISY--FTSASDVWSFGIVMWEVMTGERPY-NH--EVM-K-INDGRLPTPMDC----PAIYQLMMQCWQQERARRPKFADIVSI---
EphA8        IHIEKIIGSGDSGEVCYGRLRV--PPVAIKALK--AG---D-FLSEASIMGD--HPNIIRLEGVV--TRLAMIVTEYMENGSLDTFLDG-Q-FTQ--LVGMLRGVGAGMRYLSDLGYVHRDLAARNVLV-DNLVCKVSDFGLSRVLEA----AYTTT--GRWTAPEAIAF--FSSASDVWSFGVVMWEVLAGERPY-NR--DVI-S-VEEGRLPAPMGC----PALHQLMLDCWHKDRAQRPRFSQIVSVL--
EphA7        IKIERVIGAGEFGEVCSGRLKL--PAVAIKTLK--VG---D-FLCEASIMGD--HPNVVHLEGVV--TRPVMIVIEFMENGALDAFLDG-Q-FTQ--LVGMLRGIAAGMRYLADMGYVHRDLAARNILV-NNLVCKVSDFGLSRVIEA----VYTTT--GRWTAPEAIQY--FTSASDVWSYGIVMWEVMSGERPY-NQ--DVI-K-IEEGRLPAPMDC----PGLHQLMLDCWQKERAERPKFEQIVGI---
EphA6        IRIERVIGAGEFGEVCSGRLKT--PPVAIKTLK--GG---D-FLREASIMGD--HPNIIRLEGVV--TKPVMIVVEYMENGSLDSFLDG-H-FTQ--LVGMLRGIASGMKYLSDMGYVHRDLAARNILV-NNLVCKVSDFGLSRVLEA----AYTTT--GRWTAPEAIAY--FSSASDAWSYGIVMWEVMSGERPY-NQ--DVI-L-IEEGRLPAPMGC----PSLHQLMLHCWQKERNHRPKFTDIVSFL--
EphA4        IKIEKVIGVGEFGEVCSGRLKV--PCVAIKTLK--AG---D-FLSEASIMGD--HPNIIHLEGVV--TKPVMIITEYMENGSLDAFLDG-R-FTQ--LVGMLRGIGSGMKYLSDMSYVHRDLAARNILV-NNLVCKVSDFGMSRVLEA----AYTTR--GRWTAPEAIAY--FTSASDVWSYGIVMWEVMSGERPY-NQ--DVI-K-IEEGRLPPPMDC----PALHQLMLDCWQKERSDRPKFGQIVNM---
EphA3        ISIDKVVGAGEFGEVCSGRLKL--PSVAIKTLK--VG---D-FLGEASIMGD--HPNIIRLEGVV--TKPVMIVTEYMENGSLDSFLDA-Q-FTQ--LVGMLRGIASGMKYLSDMGYVHRDLAARNILI-NNLVCKVSDFGLSRVLEA----AYTTR--GRWTSPEAIAY--FTSASDVWSYGIVLWEVMSGERPY-NQ--DVI-K-VDEGRLPPPMDC----PALYQLMLDCWQKDRNNRPKFEQIVSI---
EphA5        ITIERVIGAGEFGEVCSGRLKL--PPVAIKTLK--VG---D-FLGEASIMGD--HPNIIHLEGVV--TKPVMIVTEYMENGSLDTFLDG-Q-FTQ--LVGMLRGISAGMKYLSDMGYVHRDLAARNILI-NNLVCKVSDFGLSRVLEA----AYTTR--GRWTAPEAIAF--FTSASDVWSYGIVMWEVVSGERPY-NQ--DVI-K-VEEGRLPSPMDC----PALYQLMLDCWQKERNSRPKFDEIVNM---
EphB4        VKIEEVIGAGEFGEVCRGRLKA--PCVAIKTLK--GG---E-FLSEASIMGE--HPNIIRLEGVV--TNPVMILTEFMENGALDSFLDG-Q-FTQ--LVGMLRGIASGMRYLAEMSYVHRDLAARNILV-NNLVCKVSDFGLSRFLEP----TYTSS-LGRWTAPEAIAF--FTSASDAWSYGIVMWEVMSGERPY-NQ--DVI-N-IEQDRLPPPPDC----PSLHQLMLDCWQKDRNARPRFPQVVSALDK
EphB3        VKIEEVIGAGEFGEVCRGRLKQ--PFVAIKTLK--VG---D-FLSEASIMGD--HPNIIRLEGVV--TKPVMILTEFMENCALDSFLDG-Q-FTQ--LVGMLRGIAAGMKYLSEMNYVHRDLAARNILV-NNLVCKVSDFGLSRFLEP----TYTSS-LGRWTAPEAIAY--FTSASDVWSYGIVMWEVMSGERPY-NQ--DVI-N-VEQDRLPPPMDC----PALHQLMLDCWVRDRNLRPKFSQIVNTL--
EphB1        VKIEEVIGAGEFGEVYKGRLKL--PYVAIKTLK--AG---D-FLSEASIMGD--HPNIIRLEGVV--TKPVMIITEFMENGALDSFLDG-Q-FTQ--LVGMLRGIAAGMKYLAEMNYVHRDLAARNILV-NNLVCKVSDFGLSRYLQP----TYTSS-LGRWTAPEAIAY--FTSASDVWSYGIVMWEVMSGERPY-NQ--DVI-N-IEQDRLPPPMDC----PALHQLMLDCWQKDRNSRPRFAEIVNTL--
EphB2        VKIEQVIGAGEFGEVCSGHLKL--PFVAIKTLK--SG---D-FLSEASIMGD--HPNVIHLEGVV--TKPVMIITEFMENGSLDSFLDG-Q-FTQ--LVGMLRGIAAGMKYLADMNYVHRDLAARNILV-NNLVCKVSDFGLSRFLEP----TYTSA-LGRWTAPEAIQY--FTSASDVWSYGIVMWEVMSGERPY-NQ--DVI-N-IEQDRLPPPMDC----PALHQLMLDCWQKDRNHRPKFGQIVNTL--
TYRO3        FTLGRMLGKGEFGSVREAQLKQ--EKVAVKMLK--AD---EEFLREAACMKD--HPHVAKLVGVS--LRPIMVILPFMKHGDLHAFLNP-FNLPT--LIRFMVDIACGMEYLSSRNFIHRDLAARNCML-ADMTVCVADFGLSRKIY------YYRQGCAKWLALESLAD--YTVQSDVWAFGVTMWEIMTGQTPY-NA--EIY-N-LIGGRLKQPPEC----MDVYDLMYQCWSADPKQRPSF---------
MER          LILGKILGEGEFGSVMEGNLKQ--EKVAVKTMK--LD---EEFLSEAACMKS--HPNVIRLLGVC--IEPKMVILPFMKYGDLHTYLGP-KHIPT--LLKFMVDIALGMEYLSNRNFLHRDLAARNCML-RDMTVCVADFGLSKKIY------YYRQGRIKWIAIESLAD--YTSKSDVWAFGVTMWEIRTGMTPY-NH--EMY-D-LLHGRLKQPEDC----LELYEIMYSCWRTDPLDRPTFSVLRL----
AXL          VALGKTLGEGEFGAVMEGQLNQ--DKVAVKTMK--IA---EDFLSEAVCMKD--HPNVMRLIGVC--FQPAVVILPFMKHGDLHSFLQP-VYLPM--LVKFMADIASGMEYLSTKRFIHRDLAARNCML-NNMSVCVADFGLSKKIY------YYRQGRIKWIAIESLAD--YTSKSDVWSFGVTMWEIATGQTPY-NS--EIY-D-LRQGRLKQPADC----LGLYALMSRCWELNPQDRPSFTELREDLE-
FES          LVLGEQIGRGNFGEVFSGRLRA--DLVAVKSCR--ET---AKFLQEARILKS--HPNIVRLIGVC--TQPIYIVMELVQGGDFLTFLG--ARLRT--LLQMVGDAAAGMEYLESKCCIHRDLAARNCLV-TKNVLKISDFGMSREEA------YAASGGSKWTAPEALNY--YSSESDVWSFGILLWETFSGASPY-NQ--QTR-E-VEKGRLPCPELC----PAVFRLMEQCWAYEPGQRPSFSTIYQELQS
FER          VILGELLGKGNFGEVYKGTLK---DSVAVKTCK--ED---IKFLQEAKILKD--HPNIVKLIGVC--TQPVYIIMELVSGGDFLTFLK--DELKQ--LVKFSLDAAAGMLYLESKNCIHRDLAARNCLV-GNNVLKISDFGMSRQED------YSSS-GLKWTAPEALNY--YSSESDVWSFGILLWETFSGVCPY-NQ--QAR-E-VERGRMSAPQHC----PDISKIMMKCWDYKPENRPKFSELQKELTI
CSK          LKLLQTIGKGEFGDVMLGDYRG--N-VAVKCIK--ND----AFLAEASVMTR--HSNLVQLLGVI--VEGLYIVTEYMAKGSLVDYLGR-SVLGC--LLKFSLDVCEAMEYLEGNNFVHRDLAARNVLV-SDNVAKVSDFGLTKEAS-----------DTKWTAPEALRE--FSTKSDVWSFGILLWEIYSGRVPY-LK--DVV-P-VEKGKMDAPDGC----PAVYEVMKNCWHLDAAMRPSFLQLREQL--
CTK          LTLGAQIGEGEFGAVLQGEYLG--Q-VAVKNIK--CD----AFLDETAVMTQ--HENLVRLLGVI--LHGLYIVMEHVSKGNLVNFLGR-ALVNQ--LLQFSLHVAEGMEYLESKKLVHRDLAARNILV-SDLVAKVSDFGLAKAER-----------DSKWTAPEALKH--FTSKSDVWSFGVLLWEVFSGRAPY-LK--EVS-E-VEKGRMEPPEGC----PPVHVLMSSCWEAEPARRPPFRKLAEKL--
BMX          ITLLKELGSGQFGVVQLGKWKG---DVAVKMIK--EG---E-FFQEAQTMMS--HPKLVKFYGVC--SKPIYIVTEYISNGCLLNYLGK-G-LEQ--LLEMCYDVCEGMAFLESHQFIHRDLAARNCLV-DDLCVKVSDFGMTRYVL------YVSS-VGKWSAPEVFHY--YSSKSDVWAFGILMWEVFSGKQPY-NS--QVV-L-VSQGRLYRPHLA----STIYQIMYSCWHELPEKRPTFQQLLSSIEP
BTK          LTFLKELGTGQFGVVKYGKWRG---DVAIKMIK--EG---E-FIEEAKVMMS--HEKLVQLYGVC--TKPIFIITEYMANGCLLNYLRH-R-FQQ--LLEMCKDVCEAMEYLESKQFLHRDLAARNCLV-NQGVVKVSDFGLSRYVL------YTSS-VGRWSPPEVLMY--FSSKSDIWAFGVLMWEIYSGKMPY-NS--ETA-E-IAQGRLYRPHLA----SKVYTIMYSCWHEKADERPTFKILLSNILD
ITK          LTFVQEIGSGQFGLVHLGYWLN---KVAIKTIR--EG---D-FIEEAEVMMS--HPKLVQLYGVC--LEPICLVFEFMEHGCLSDYLRG-L-FAT--LLGMCLDVCEGMAYLEEACVIHRDLAARNCLV-GNQVIKVSDFGMTRFVL------YTSS-TGKWASPEVFSF--YSSKSDVWSFGVLMWEVFSGKIPY-NS--EVV-E-ISTGRLYKPRLA----SHVYQIMNHCWKERPEDRPAFSRLLRQL--
TXK          LAFIKEIGSGQFGVVHLGEWRS---QVAIKAIN--EG---D-FIEEAKVMMS--HSKLVQLYGVC--IQPLYIVTEFMENGCLLNYLKG-K-LRM--LLSVCQDICEGMEYLERNGYIHRDLAARNCLV-STCIVKISDFGMTRYVL------YVSS-FGKWSPPEVFLF--YSSKSDVWSFGVLMWEVFTGKMPF-NL--QVV-E-ISEGRLYRPHLA----PSIYEVMYSCWHEKPEGRPTFAELLRAVTE
TEC          LTFMRELGSGLFGVVRLGKWRA---KVAIKAIR--EG---D-FIEEAKVMMT--HPKLVQLYGVC--TQPIYIVTEFMERGCLLNFLQG-H-FSV--LLSMCQDVCEGMEYLERNSFIHRDLAARNCLV-SAGVVKVSDFGMARYFL------YTSS-SGKWCPPEVFNY--FSSKSDVWSFGVLMWEVFTGRMPF-NY--EVV-T-VTRGRLYQPKLA----SYVYEVMLRCWQEKPEGRPSFEDLLRTI--
ABL          ITMKHKLGGGQYGEVYEGVWKK--YTVAVKTLK--ED---E-FLKEAAVMKK--HPNLVQLLGVC--TRPFYIITEFMTYGNLLDYLNR-QEVNV--LLYMATQISSAMEYLEKKNFIHRDLAARNCLV-GNHLVKVADFGLSRLMT------YTAH-AGKWTAPESLAY--FSIKSDVWAFGVLLWEIATGMSPY-LS--QVY-E-LEKDRMERPEGC----PKVYELMRACWQWNPSDRPSFAEIHQAF--
ARG          ITMKHKLGGGQYGEVYVGVWKK--YTVAVKTLK--ED---E-FLKEAAVMKK--HPNLVQLLGVC--TLPFYIVTEYMPYGNLLDYLNR-EEVTV--LLYMATQISSAMEYLEKKNFIHRDLAARNCLV-GNHVVKVADFGLSRLMT------YTAH-AGKWTAPESLAY--FSIKSDVWAFGVLLWEIATGMSPY-LS--QVY-D-LEKGRMEQPEGC----PKVYELMRACWKWSPADRPSFAETHQAF--
FRK          IQLLKRLGSGQFGEVWEGLWNN---PVAVKTLK--PG---D-FLREAQIMKR--HPKLIQLYAVC--TLPIYIITELMRHGSLQEYLTG-SKIHQ--QVDMAAQVASGMAYLESRNYIHRDLAARNVLV-GHNIYKVADFGLARVFKD----IYESR-HEKWTAPEAIRS--FSIKSDVWSFGILLYEIITGKMPY-GA--QVI-Q-LAQNRLPQPSNC----PQFYNIMLECWNAEPKERPTFETLRWKLED
FGR          ITLERRLGTGCFGDVWLGTWNG---KVAVKTLK--PG---A-FLEEAQVMKR--HDKLVQLYAVV--SEPIYIVTEFMCHGSLLDFLEG-QDLRQ--LVDMAAQVAEGMAYMERMNYIHRDLRAANILV-GRLACKIADFGLARLIK------YNPC-QGKWTAPEAALF--FTIKSDVWSFGILLTELITGRIPY-KR--EVL-E-VEQGHMPCPPGC----PSLYEAMEQTWRLDPEERPTFEYLQSFL--
FYN          LQLIKRLGNGQFGEVWMGTWNG---KVAIKTLK--PG---S-FLEEAQIMKK--HDKLVQLYAVV--SEPIYIVTEYMNKGSLLDFLEG-RALKN--LVDMAAQVAAGMAYIERMNYIHRDLRSANILV-GGLICKIADFGLARLIE------YTAR-QGKWTAPEAALY--FTIKSDVWSFGILLTELVTGRVPY-NR--EVL-E-VERGRMPCPQDC----PSLHELMIHCWKKDPEERPTFEYLQSFL--
YES          LRLEVKLGQGCFGEVWMGTWNG---KVAIKTLK--PG---A-FLQEAQIMKR--HDKLVPLYAVV--SEPIYIVTEFMSKGSLLDFLDG-KYLKQ--LVDMAAQIADGMAYIERMNYIHRDLRAANILV-GNLVCKIADFGLARLIE------YTAR-QGKWTAPEAALY--FTIKSDVWSFGILQTELVTGRVPY-NR--EVL-E-VERGRMPCPQGC----PSLHELMNLCWKKDPDERPTFEYIQSFL--
SRC          LRLEVKLGQGCFGEVWMGTWNG---RVAIKTLK--PG---A-FLQEAQVMKR--HEKLVQLYAVV--SEPIYIVTEYMSKGSLLDFLTG-KYLRQ--LVDMAAQIASGMAYVERMNYVHRDLRAANILV-GNLVCKVADFGLARLIE------YTAR-QGKWTAPEAALY--FTIKSDVWSFGILLTELTTGRVPY-NR--EVL-D-VERGRMPCPPEC----PSLHDLMCQCWRKEPEERPTFEYLQAF---
BLK          LRLVRKLGSGQFGEVWMGYYKN---KVAIKTLK--EG---A-FLGEANVMKQ--HERLVRLYAVV--TKPIYIVTEYMARGCLLDFLEG-SRLSR--LIDMSAQIAEGMAYIERMNSIHRDLRAANILV-SALCCKIADFGLARII-------YTAQ-EGKWTAPEAYHF--FTIKADVWSFGVLLMEVVTGRVPY-NP--EVI-R-LERGRMPRPDTC----PELYRVIAECWRSRPEERPTFEFLQSVLE-
LCK          LKLVERLGAGQFGEVWMGYYNG---KVAVKSLK--QG---A-FLAEANLMKQ--HQRLVRLYAVV--TQPIYIITEYMENGSLVDFLSG-IKLTK--LLDMAAQIAEGMAFIEERNYIHRDLRAANILV-STLSCKIADFGLARLIE------YTAR-EGKWTAPEAINY--FTIKSDVWSFGILLTEIVTGRIPY-NP--EVI-Q-LERGRMVRPDNC----PELYQLMRLCWKERPEDRPTFDYLRSVLE-
LYN          IKLVKRLGAGQFGEVWMGYYNN---KVAVKTLK--PG---A-FLEEANLMKQ--HDKLVRLYAVV--TRPIYIITEYMAKGSLLDFLEG-GKVLK--LIDFSAQIAEGMAYIERKNYIHRDLRAANVLV-SSLMCKIADFGLARVIE------YTAR-EGKWTAPEAINF--FTIKSDVWSFGILLYEIVTGKIPY-NA--DVM-T-LSQGRMPRVENC----PELYDIMKMCWKEKAEERPTFDYLQSVLD-
HCK          LKLEKKLGAGQFGEVWMATYNK---KVAVKTMK--PG---A-FLAEANVMKQ--HDKLVKLHAVV--TKPIYIITEFMAKGSLLDFLEG-SKQPK--LIDFSAQIAEGMAFIEQRNYIHRDLRAANILV-SSLVCKIADFGLARVIE------YTAR-EGKWTAPEAINF--FTIKSDVWSFGILLMEIVTGRIPY-NP--EVI-R-LERGRMPRPENC----PELYNIMMRCWKNRPEERPTFEYIQSVLD-
SRM          FALGRKLGEGYFGEVWEGLWLG---PVAIKVIK--SA---D-LAKEIQTLKR--HERLIRLHAVC--SGPVYIVTELMRKGNLQAFLEG-RALRP--LLGFACQVAEGMSYLEEQRVVHRDLAARNVLV-DGLACKVADFGLARLLK------YSPS-SSKWTAPEAANY--FSQKSDVWSFGVLLHEVFTGQCPY-NH--ETL-Q-IMRGRLPRPAAC----PEVYVLMLECWRSSPEERPSFATLREKL--
BRK          FTLCRKLGSGYFGEVFEGLWKD---QVAIKVIS--RD---QMLQSEIQAMKR--HKHILALYAVV--SVPVYIITELMAKGSLLELLDE-KVLPE--LLDIAWQVAEGMCYLESQNYIHRDLAARNILV-GNTLCKVGDFGLARLIK------Y-LS-HDKWTAPEALSR--YSTKSDVWSFGILLHEMFSGQVPY-NH--EAF-L-VDAGRMPCPLEC----PSVHKLMLTCWCRDPEQRPCFKALRERLSS
HH498        IEFHEIIGSGSFGKVYKGRCRN-K-IVAIKRYRNTYC---DMFCREVSILCN--HPCVIQFVGAC--L-SQAIVTQYISGGSLFSLL-Q-KRIQL--II--AVDVAKGMEYLHTQPIIHRDLNSHNILL-YDGHAVVADFGESRFLQ------EDNM-TKRWMAPEVFQC--YTIKADVFSYALCLWEILTGEIPF-PA--AAAAD-AYHHRPPIGYSI----PPISSLLIRGWNACPEGRPEFSEVVMKLEE
TAK1         IEVEEVVGRGAFGVVCKAKWRA-K-DVAIKQIEESER-----FIVELRQLSN--HPNIVKLYGAC--L---CLVMEYAEGGSLYNVL-A-EPLTH--AMSWCLQCSQGVAYLHPKALIHRDLKPPNLLL-VGTVLKICDFGTACDI-------QTHM-TNAWMAPEVFEG--YSEKCDVFSWGIILWEVITRRKPF-GF--RIMWA--HNGRPPLIKNL----PPIESLMTRCWSKDPSQRPSMEEIVKI---
ZAK          LQFFENCGGGSFGSVYRAKWIS-Q-DKEVAVKKLK-------IEKEAEILSS--HRNIIQFYGVI--L-PNGIVTEYASLGSLYDYI-S-EEM-H--IMTWATDVAKGMHYLHPVKVIHRDLKSRNVVI-ADGVLKICDFGASRFH-------HTTH-MSPWMAPEVIQS--VSETCDTYSYGVVLWEMLTREVPF-GL--QVAWL-VEKNRLTIPSSC----PSFAELLHQCWEADAKKRPSFKQIISI---
DLK          ILDLQWVGSGAQGAVFLGRFHG-E-EVAVKKVRLKET----------KHLRK--HPNIITFKGVC--T-PCCILMEFCAQGQLYEVL-G-RPV-L--LVDWSMGIAGGMNYLHLHKIIHRDLKSPNMLI-TDDVVKISDFGTSKELS------KSTK-MSAWMAPEVIRN--VSEKVDIWSFGVVLWELLTGEIPY-SS--AIIWG-GSNSHLPVPSSC----PGFKILLRQCWNSKPRNRPSFRQILLHL--
LZK          ISELQWLGSGAQGAVFLGKFRA-E-EVAIKKVRQNET----------KHLRK--HPNIIAFKGVC--T-PCCIIMEYCAHGQLYEVL-G-RKI-L--LVDWSTGIASGMNYLHLHKIIHRDLKSPNVLV-TTDAVKISDFGTSKELS------KSTK-MSAWMAPEVIRN--VSEKVDIWSFGVVLWELLTGEIPY-SS--AIIWG-GSNSHLPVPSTC----PGFKILMKQTWQSKPRNRPSFRQTLMHL--
MLK2         LQLEEIIGVGGFGKVYRALWRG-E-EVAVKAARDPEK---EQVCQEARLFGQ--HPNIIALRGAC--L-PHCLVMEYARGGALSRVL-G-RRV-V--LVNWAVQVARGMNYLHPVPIIHRDLKSINILI-LDTVLKITDFGLAREW-------KTTK-MSAWMAPEVIRL--FSKSSDVWSFGVLLWELLTGEVPY-AL--AVAYG-AMNKTLPIPSTC----PPFARLLEECWDPDPHGRPDFGSILKRLEV
MLK4         LELKELIGAGGFGQVYRATWQG-Q-EVAVKAARDPEQ---ESVRREARLFAR--HPNIIELRGVC--L-PHCLVLEFARGGALNRALRA-RRI-V--LVNWAVQIARGMLYLHFVPILHRDLKSSNILL-LNKTLKITDFGLAREW-------RTTK-MSAWMAPEVIKS--FSKGSDIWSYGVLLWELLTGEVPY-GL--AVAYG-AVNKTLPIPSTC----PPFAKLMKECWQQDPHIRPSFALILEQL--
MLK3         LRLEEVIGIGGFGKVYRGSWRG-E-LVAVKAARDPDE---ESVRQEARLFAA--HPNIIALKAVC--L-PNCLVMEYAAGGPLSRAL-G-RRV-V--LVNWAVQIARGMHYLHLVPVIHRDLKSNNILL-LHKTLKITDFGLAREW-------KTTQ-MSAWMAPEVIKA--FSKGSDVWSFGVLLWELLTGEVPY-CL--AVAYG-AVNKTLPIPSTC----PPFAQLMADCWAQDPHRRPDFASILQQL--
MLK1         LTLEEIIGIGGFGKVYRAFWIG-D-EVAVKAARDPDE---ENVRQEAKLFAK--HPNIIALRGVC--L-PNCLVMEFARGGPLNRVL-G-KRI-I--LVNWAVQIARGMNYLHIVPIIHRDLKSSNILI-LNKILKITDFGLAREW-------RTTK-MSAWMAPEVIRA--FSKGSDVWSYGVLLWELLTGEVPF-GL--AVAYG-AMNKALPIPSTC----PPFAKLMEDCWNPDPHSRPSFTNILDQL--
SgK071       YQVLYQLNPGALGVNLVVEEMETKVKHVIKQVEMDDH---SQALEELMPLLKR-HAHISVYQELFITSLYLCLVMEFNEL-SFQEVIKA-KKIIEWM-QNVLGQVLDALEYLHHLDIIHRNLKPSNILIS-SDHCKLQDLSSNVLMT-----RAEEPFRKSWMAPEAL----FSQKSDIWSLGCIILDMTS--CSFMAMSPGSLKA-VLKTEIPDV-------ETFRNLLPLMLQIDPSDRITIKDV-VHITF
CDC7         FKIEDKIGEGTFSSVYLATALQVEEKIALKHLITS-----IRIAAELQCLTVG-QDNVMGVKYCF--NDHVVIAMPYLEH-ESFLDILN--SLSQEV-REYMLNLFKALKRIHQFGIVHRDVKPSNFLYNRLKKYALVDFGLASRRQQ----VAPRAGTPGFRAPEVLTK--QTTAIDMWSAGVIFLSLLSGRYPFYDD--TALAQ-IMTISLRKLCERGHASDEAYDLLDKLLDLNPASRITAEEALLHPFF
SRPK1        YHVIRKLGWGHFSTVWLSWDIQGKKFVAMKVVKAE-----LDEIRLLKSVRNN-REMVVQLLDDF---THICMVFEVLGH-HLLKWIYQ--GLPPCV-KKIIQQVLQGLDYLHTKCIIHTDIKPENILLNAKLKVKIADLGNAKH-------FTEDIQTRQYRSLEVLIG--YNTPADIWSTACMAFELATGDYLFEEE--DHIAL-IIELKIVAGKYSGDLKAGFTDFLLPMLELIPEKRATAAECLRHPWL
SRPK2        YHVIRKLGWGHFSTVWLCWDMQGKRFVAMKVVKAQ-----LDEIKLLKCVREN-KDMVVQLIDDF---IHVCMVFEVLGH-HLLKWIYQ--GLPRCV-KSIIRQVLQGLDYLHSKCIIHTDIKPENILMNAKIRVKIADLGNAKH-------FTEDIQTRQYRSIEVLIG--YSTPADIWSTACMAFELATGDYLFEED--DHIAH-IIELSALSGKYSGELRAQFTDFLIPMLEMVPEKRASAGECLRHPWL
MSSK1        YHVVRKLGWGHFSTVWLCWDIQRKRFVALKVVKAG-----VDEIKLLKCVRDK-RETIVQLIDDF---VHVCMVLEVLGH-QLLKWIYQ--GLPPCV-KSIVRQVLHGLDYLHTKCIIHTDIKPENILLNAKIKIKIADLGNAKH-------FTEDIQTRQYRAVEVLIG--YGPPADIWSTACMAFELATGDYLFEED--DHIAH-IVELDALSGRYSGELRTQFSAFLLPMMEYIPEKRASAADCLQHPWL
PRP4         YNVYGYTGQGVFSNVVRARDARANQEVAVKIIRNE-----LKELEFLKKLNDD-KFHCLRLFRHF--KQHLCLVFEPLSM-NLREVLKD-VGLHKAV-RSYSQQLFLALKLLKRCNILHADIKPDNILVNEKTILKLCDFGSADND------ITPYLVSRFYRAPEIIIG--YDYGIDMWSVGCTLYELYTG-KILFTN--HMLKL-AMDLKIRKGVFKLNFMHQLKDLLDQILMLDPAKRISINQALQ----
CLK4         -EIVDTLGEGAFGKVVECIDHGMDGHVAVKIVKVG-----RSEIQVLEHLNSS-VFRCVQMLEWF--HGHVCIVFELLGL-STYDFIFL--PFQDHI-RQMAYQICQSINFLHHNKLTHTDLKPENILFL-NTDIKVVDFGSAEH-------HSTLVSTRHYRAPEVILA--WSQPCDVWSIGCILIEYYLG-FTVFDS--EHLAM-MERIPIQKTRKRLD--EKLFDLVRRMLEYDPTQRITLDEALQHPFF
CLK1         YEIVDTLGEGAFGKVVECIDHKAGGHVAVKIVKVD-----RSEIQVLEHLNTS-TFRCVQMLEWF--HGHICIVFELLGL-STYDFIFL--PFRDHI-RKMAYQICKSVNFLHSNKLTHTDLKPENILFL-NPDIKVVDFGSAEH-------HSTLVSTRHYRAPEVILA--WSQPCDVWSIGCILIEYYLG-FTVFDS--EHLAM-MERIPIQKTRKRLD--ERLFDLIQKMLEYDPAKRITLREALKHPFF
CLK3         YEIVGNLGEGTFGKVVECLDHARGKQVALKIIRVG-----RLEINVLKKIKEN-KFLCVLMSDWF--HGHMCIAFELLGK-NTFEFLFQ--PYPPHV-RHMAYQLCHALRFLHENQLTHTDLKPENILFV-NTSIRVADFGSAEH-------HTTIVATRHYRPPEVILE--WAQPCDVWSIGCILFEYYRG-FTLFEN--EHLVM-MEKIPIHRTRKQLV--VQLFDLMRRMLEFDPAQRITLAEALLHPFF
CLK2         YEIVSTLGEGTFGRVVQCVDHRRGGRVALKIIKVE-----RLEINVLEKINEN-KNLCVQMFDWF--HGHMCISFELLGL-STFDFLYL--PYPHQV-RHMAFQLCQAVKFLHDNKLTHTDLKPENILFV-STAVRVVDFGSAEH-------HSTIVSTRHYRAPEVILE--WSQPCDVWSIGCIIFEYYVG-FTLFDN--EHLAM-MERIPIRKTRKQLD--HQLFDLIESMLEYEPAKRLTLGEALQHPFF
HIPK4        YDIIEVLGKGTFGEVAKGWRRSTGEMVAIKILKDA-----KNELKLLHCMRG--EAHVIRFLEFF--ALKFYLVFELLEQ-NLFEFQFA--PLPRHI-RTVTLQVLTALARLKELAIIHADLKPENIMLR-PFRVKVIDFGSAEVRYV----KEPYIQSRFYRAPEILLG--FCEKVDVWSLGCVMAELHLG-WPLYNE--DQVRY-ICETLLHAACKA-----------KRMLTWESHERISPSAALRHPFV
HIPK3        YEVLDFLGRGTFGQVVKCWKRGTNEIVAIKILKHP-----QIEVSILARLST--EYNFVRAYECF--RNHTCLVFEMLEQ-NLYDFLFS--PLPKVI-RPILQQVATALKKLKSLGLIHADLKPENIMLR-PYRVKVIDFGSAKT--V----CSTYLQSRYYRAPEIILG--FCEAIDMWSLGCVIAELFLG-WPLYLE--DQIRY-ISQTLLNVGTKSTDMSREFVSLLKKMLLIDADLRITPAETLNHPFV
HIPK1        YEVLEFLGRGTFGQVAKCWKRSTKEIVAIKILKHP-----QIEVSILSRLSS--EYNLVRSYECF--KNHTCLVFEMLEQ-NLYDFLFS--PLPKYI-RPILQQVATALMKLKSLGLIHADLKPENIMLR-PYRVKVIDFGSAKA--V----CSTYLQSRYYRAPEIILG--FCEAIDMWSLGCVIAELFLG-WPLYSE--DQIRY-ISQTLLSAGTKTPNLGREYIDLLKKMLTIDADKRITPLKTLNHQFV
HIPK2        YEVLEFLGRGTFGQVVKCWKRGTNEIVAIKILKHP-----QIEVSILARLST--DYNFVRAYECF--KNHTCLVFEMLEQ-NLYDFLFS--PLPKYI-RPVLQQVATALMKLKSLGLIHADLKPENIMLR-PYRVKVIDFGSAKA--V----CSTYLQSRYYRAPEIILG--FCEAIDMWSLGCVIAELFLG-WPLYSE--DQIRY-ISQTLLSAGTKTTDSPREFIDLLKKMLTIDADKRITPIETLNHPFV
DYRK1B       YEIDSLIGKGSFGQVVKAYDHQTQELVAIKIIKKK-----QIELRLLELMNQM-KYYIVHLKRHF--RNHLCLVFELLSY-NLYDLLFR--GVSNLT-RKLAQQLCTALLFLATPEIIHCDLKPENILLR-A--IKIVDFGSSQR-------IYQYIQSRFYRSPEVLLG--YDLAIDMWSLGCILVEMHTG-EPLFNE--DQMNR-IVEVILDQAPKA-LPGLRFQDLVLRMLEYEPAARISPLGALQHGFF
DYRK1A       YEIDSLIGKGSFGQVVKAYDRVEQEWVAIKIIKKK-----QIEVRLLELMNKM-KYYIVHLKRHF--RNHLCLVFEMLSY-NLYDLLFR--GVSNLT-RKFAQQMCTALLFLATPEIIHCDLKPENILLR-A--IKIVDFGSSQR-------IYQYIQSRFYRSPEVLLG--YDLAIDMWSLGCILVEMHTG-EPLFNE--DQMNK-IVEVILDQAPKA-LPDLKFKDLILRMLDYDPKTRIQPYYALQHSFF
DYRK4        YEVLETIGKGSFGQVAKCLDHKNNELVALKIIRKK-----LMELKILEALRKN-TYNVVHMKDFF--RNHFCITFELLGI-NLYELMFQ--GFSSIV-RRFTLSVLKCLQMLSVEKIIHCDLKPENIVLQ-S--VKVIDFGSSQK-------VYTYIQSRFYRSPEVILG--YDVAIDMWSLGCITAELYTG-YPLFNE--EQLAC-IMEVLIQTASRRGFPK--FLDFLRRCLVWEPSLRMTPDQALKHAWI
DYRK3        YEVLKIIGKGSFGQVARVYDHKLRQYVALKMVREK-----AEEIRILEHLKKG-SMNVIHMLESF--RNHVCMAFELLSI-DLYELIFQ--GFSQLV-RKFAQSILQSLDALHKNKIIHCDLKPENILLR-S--TKVIDFGSSQK-------LYTYIQSRFYRAPEIILG--YSTPIDIWSFRCILAELLTG-QPLFDE--DQLAC-MMELMLEQSKRAGIPRL-FIEFLKRCLHWDPSARLTPAQALRHPWI
DYRK2        YEVLKVIGKGSFGQVVKAYDHKVHQHVALKMVREK-----AEEIRILEHLRKN-TMNVIHMLENF--RNHICMTFELLSM-NLYELIFQ--GFSPLV-RKFAHSILQCLDALHKNRIIHCDLKPENILLR-G--IKVIDFGSSQR-------VYTYIQSRFYRAPEVILG--YGMPIDMWSLGCILAELLTG-YPLLDE--DQLAC-MIELMLDASKRAGYPRL-FLDFLKQCLEWDPAVRMTPGQALRHPWL
CK2a1        YQLVRKLGRGKYSEVFEAINITNNEKVVVKILKVK-----KKKIKEIKILENG-GPNIITLADIV--SRTPALVFEHVNN-TDFKQLYQ--TLTYDI-RFYMYEILKALDYCHSMGIMHRDVKPHNVMIDHHRKLRLIDWGLAQE-------YNVRVASRYFKGPELLVD--YDYSLDMWSLGCMLASMIFRKEPFFDN--DQLVR-IAKVTYIDKYNIRFNDPEALDFLDKLLRYDHQSRLTAREAMEHPYF
CK2a2        YQLVRKLGRGKYSEVFEAINITNNERVVVKILKVK-----KKKIKEVKILENG-GTNIIKLIDTV--SKTPALVFEYINN-TDFKQLYQ--ILTFDI-RFYMYELLKALDYCHSKGIMHRDVKPHNVMIDHQKKLRLIDWGLAQE-------YNVRVASRYFKGPELLVD--YDYSLDMWSLGCMLASMIFRREPFFDN--DQLVR-IAKVTYLKKYHIHFNDPEALDLLDKLLRYDHQQRLTAKEAMEHPYF
KIS          WQVQSRLGSGSSASVYRVRCCGNSPPGALKQFLPGTT---EYGFRERAALEQG-HRNIVTLYGVF--VPSRCLLLELLDV-SVSELLHQ--GCSWMI-QHCARDVLEALAFLHHEGYVHADLKPRNILWSANECFKLIDFGLSNQD-------VKYIQTDGYRAPEAEQS--CTSAVDLWSLGIILLEMFSG----------------MKLTWKANS--SAIIYHLRDLIKSMLHDDPSRRIPAEMALCSPFF
TTK          YSILKQIGSGGSSKVFQVLNEK-KQIYAIKYVNEE-----DSYRNEIAYLNKH-SDKIIRLYDYE--DQYIYMVMECGNI-DLNSWLKK--SIDWER-KSYWKNMLEAVHTIHQHGIVHSDLKPANFLI--DGMLKLIDFGIATTSVV----KDSQVGTVNYMPPEAIKS--ISPKSDVWSLGCILYYMTYG-KTPFQI--NQISK-LHAIPFPDI-------KDLQDVLKCCLKRDPKQRISIPELLAHPYV
GSK3A        YTDIKVIGNGSFGVVYQARLAETRELVAIKKVLDK-----RFKNRELQIMRKD-HCNIVRLRYFFKDELYLNLVLEYVPE-TVYRVAKA-LTIPLYV-KVYMYQLFRSLAYIHSQGVCHRDIKPQNLLVDPTAVLKLCDFGSA---------NVSYICSRYYRAPELIFG--YTSSIDVWSAGCVLAELLLG-QPIFSG--DQLVE-IIKVTIREMN--TEFKPEAIALCSSLLEYTPSSRLSPLEACAHSFF
GSK3B        YTDTKVIGNGSFGVVYQAKLCDSGELVAIKKVLDK-----RFKNRELQIMRKD-HCNIVRLRYFFKDEVYLNLVLDYVPE-TVYRVARA-QTLPIYV-KLYMYQLFRSLAYIHSFGICHRDIKPQNLLLDPTAVLKLCDFGSA---------NVSYICSRYYRAPELIFG--YTSSIDVWSAGCVLAELLLG-QPIFSG--DQLVE-IIKVTIREMN--TEFKPEAIALCSRLLEYTPTARLTPLEACAHSFF
MOK          YKAIGKIGEGTFSEVMKMQSLRDGNYYACKQMKRF-----VNNLREIQALRRP-HPNILMLHEVV--SGSLALICELMDM-NIYELIRR-YPLSKKI-MHYMYQLCKSLDHIHRNGIFHRDVKPENILI--QDVLKLGDFGSC---------YTEYISTRWYRAPECLLT--YTYKMDLWSAGCVFYEIASL-QPLFNE--DQISK-IHDVTLTKFKQSNFDFPQCLSLLHAMVAYDPDERIAAHQALQHPYF
Erk4         FVDFQPLGFGVNGLVLSAVDSRACRKVAVKKI-AL-----KHALREIKIIRRD-HDNIVKVYEVLFKFSVAYIVQEYMET-DLARLLQG--TLAEHA-KLFMYQLLRGLKYIHSANVLHRDLKPANIFISTDLVLKIGDFGLASHKGY----LSEGLVTKWYRSPRLLLS--YTKAIDMWAAGCILAEMLTG-RMLFHE--EQMQL-ILETVKDELLR-SFVSSEAIDFLEKILTFNPMDRLTAEMGLQHPYM
Erk3         YMDLKPLGCGGNGLVFSAVDNDCDKRVAIKKI-VL-----KHALREIKIIRRD-HDNIVKVFEILTELNSVYIVQEYMET-DLANVLQG--PLLEHA-RLFMYQLLRGLKYIHSANVLHRDLKPANLFINTDLVLKIGDFGLASHKGH----LSEGLVTKWYRSPRLLLS--YTKAIDMWAAGCIFAEMLTG-KTLFHE--EQMQL-ILESVRQELLS-VYIRREALDFLEQILTFSPMDRLTAEEALSHPYM
Erk7         YLLRRQLGQGAYGIVWKAVDRRTGEVVAIKKIFAF--LSLQRTFREITLLQED-HPNIISLLDVI---RDIYLVFEFMDT-DLNAVIGG--LLQVHV-RSIFYQLLRATRFLHSGHVVHRDQKPSNVLLD-NCTVKLCDFGLAPEDQA----VTEYVATRWYRAPEVLLS--YTLGVDMWSLGCILGEMLRG-RPLFST--HQLEL-ILETPLLALGSGSVLHPEALDLLRRLLVFAPDKRLSATQALQHPYV
NLK          IEPDRPIGYGAFGVVWSVTDPRDGKRVALKKMPVF-----KRVFRELKMLCFK-HDNVLSALDILDYFEEIYVVTELMQS-DLHKIIPQ--PLSDHV-KVFLYQILRGLKYLHSAGILHRDIKPGNLLVN-NCVLKICDFGLADESRH----MTQEVVTQYYRAPEILMG--YSNAIDIWSVGCIFAELLGR-RILFSP--QQLDL-ITDLTMRTACEGHILRHEAVHLLCRMLVFDPSKRISAKDALAHPYL
JNK2         YQQLKPIGSGAQGIVCAAFDTVLGINVAVKKLSPF-----KRAYRELVLLKCN-HKNIISLLNVFEEFQDVYLVMELMDA-NLCQVIME---LDERM-SYLLYQMLCGIKHLHSAGIIHRDLKPSNIVVK-DCTLKILDFGLACTNFM----MTPYVVTRYYRAPEVILG--YKENVDIWSVGCIMGELVKG-CVIFDH--DQWNK-VIEQTMKKLQP-NYVESQARDLLSKMLVIDPDKRISVDEALRHPYI
JNK1         YQNLKPIGSGAQGIVCAAYDAILERNVAIKKLSPF-----KRAYRELVLMKCN-HKNIIGLLNVFEEFQDVYIVMELMDA-NLCQVIME---LDERM-SYLLYQMLCGIKHLHSAGIIHRDLKPSNIVVK-DCTLKILDFGLAGTSFM----MTPYVVTRYYRAPEVILG--YKENVDLWSVGCIMGEMVCH-KILFDY--DQWNK-VIEQTMKKLQP-TYVESQARDLLSKMLVIDASKRISVDEALQHPYI
JNK3         YQNLKPIGSGAQGIVCAAYDAVLDRNVAIKKLSPF-----KRAYRELVLMKCN-HKNIISLLNVFEEFQDVYLVMELMDA-NLCQVIME---LDERM-SYLLYQMLCGIKHLHSAGIIHRDLKPSNIVVK-DCTLKILDFGLAGTSFM----MTPYVVTRYYRAPEVILG--YKENVDIWSVGCIMGEMVRH-KILFDY--DQWNK-VIEQTMKKLQP-NYVESQARDLLSKMLVIDPAKRISVDDALQHPYI
p38b         LQGLRPVGSGAYGSVCSAYDARLRQKVAVKKLSPF-----RRTYRELRLLKHK-HENVIGLLDVFEDFSEVYLVTTLMGA-DLNNIVCQGARLAEHV-QFLVYQLLRGLKYIHSAGIIHRDLKPSNVAVN-DCELRILDFGLADEE------MTGYVATRWYRAPEIMLN--YNQTVDIWSVGCIMAELLQG-KALFDY--DQLKR-IMEVTLAKISSETYIQPLAIDLLGRMLVLDSDQRVSAAEALAHAYF
p38a         YQNLSPVGSGAYGSVCAAFDTKTGLRVAVKKLSPF-----KRTYRELRLLKHK-HENVIGLLDVFEEFNDVYLVTHLMGA-DLNNIVCQ--KLTDHV-QFLIYQILRGLKYIHSADIIHRDLKPSNLAVN-DCELKILDFGLADDE------MTGYVATRWYRAPEIMLN--YNQTVDIWSVGCIMAELLTG-RTLFDH--NQLQQ-IMRLTINRMPSHNYIQPLAVDLLEKMLVLDSDKRITAAQALAHAYF
p38g         YRDLQPVGSGAYGAVCSAVDGRTGAKVAIKKLYPF-----KRAYRELRLLKHR-HENVIGLLDVFDDFTDFYLVMPFMGT-DLGKLMHE--KLGDRI-QFLVYQMLKGLRYIHAAGIIHRDLKPGNLAVN-DCELKILDFGLADSE------MTGYVVTRWYRAPEVILN--YTQTVDIWSVGCIMAEMITG-KTLFDH--DQLKE-IMKVTVQRLQSDNYMKPLAVNLLEKMLVLDAEQRVTAGEALAHPYF
p38d         YVSPTHVGSGAYGSVCSAIDKRSGEKVAIKKLSPF-----KRAYRELLLLKHQ-HENVIGLLDVFRNFYDFYLVMPFMQT-DLQKIMME---FSEKI-QYLVYQMLKGLKYIHSAGVVHRDLKPGNLAVN-DCELKILDFGLADAE------MTGYVVTRWYRAPEVILS--YNQTVDIWSVGCIMAEMLTG-KTLFDY--DQLTQ-ILKVVVQKLNDKSYIQPQAADLLEKMLELDVDKRLTAAQALTHPFF
Erk5         YEIIETIGNGAYGVVSSARRRLTGQQVAIKKIPAF-----KRTLRELKILKHK-HDNIIAIKDILGEFKSVYVVLDLMES-DLHQIISQ--PLTEHV-RYFLYQLLRGLKYMHSAQVIHRDLKPSNLLVN-NCELKIGDFGMAEHQYF----MTEYVATRWYRAPELMLS--YTQAIDLWSVGCIFGEMLAR-RQLFNY--HQLQL-IMMVTIQAVGAEAYIQRQALSLLGRMLRFEPSARISAAAALRHPFL
Erk2         YTNLSYIGEGAYGMVCSAYDNVNKVRVAIKKI-PF-----QRTLREIKILLRR-HENIIGINDIIEQMKDVYIVQDLMET-DLYKLLTQ--HLSDHI-CYFLYQILRGLKYIHSANVLHRDLKPSNLLLN-TCDLKICDFGLADHTGF----LTEYVATRWYRAPEIMLN--YTKSIDIWSVGCILAEMLSN-RPIFHY--DQLNH-ILGISLNCIINLNYLLSKALDLLDKMLTFNPHKRIEVEQALAHPYL
Erk1         YTQLQYIGEGAYGMVSSAYDHVRKTRVAIKKI-PF-----QRTLREIQILLRR-HENVIGIRDILEAMRDVYIVQDLMET-DLYKLLSQ--QLSDHI-CYFLYQILRGLKYIHSANVLHRDLKPSNLLSN-TCDLKICDFGLADHTGF----LTEYVATRWYRAPEIMLN--YTKSIDIWSVGCILAEMLSN-RPIFHY--DQLNH-ILGISLNCIINMNYLQSKALDLLDRMLTFNPNKRITVEEALAHPYL
CDKL5        FEILGVVGEGAYGVVLKCRHKETHEIVAIKKFKSE-----ETTLRELKMLRTK-QENIVELKEAF--RGKLYLVFEYVEK-NMLELLMP-NGVPEKV-KSYIYQLIKAIHWCHKNDIVHRDIKPENLLIS-NDVLKLCDFGFANAN------YTEYVATRWYRSPELLLG--YGKSVDMWSVGCILGELSDG-QPLFSE--DQLFT-IQKVPMKLFYSNHGLRSVLLDLMKNLLKLDPADRYLTEQCLNHPTF
CDKL1        YEKIGKIGEGSYGVVFKCRNRDTGQIVAIKKFLSE-----KIALREIRMLKQK-HPNLVNLLEVF--KRRLHLVFEYCDH-TVLHELYQ-RGVPHLV-KSITWQTLQAVNFCHKHNCIHRDVKPENILIT-HSVIKLCDFGFADY-------YTDYVATRWYRSPELLVG--YGPPVDVWAIGCVFAELLSG-VPLWSD--DQLYL-IRKTDQQVFSTNSGVKYPALGLLKGCLHMDPTERLTCEQLLHHPYF
CDKL4        YEKLAKTGEGSYGVVFKCRNKTSGQVVAVKKFVSE-----KIALREIRMLKQK-HPNLVNLIEVF--KRKMHLVFEYCDH-TLLNELNP-NGVAGVI-KSVLWQTLQALNFCHIHNCIHRDIKPENILIT-QGIIKICDFGFADA-------YTDYVATRWYRAPELLVG--YGSSVDIWAIGCVFAELLTG-QPLWSD--DQLYL-IIRTKQSIFKSNHGISPVALNFMKGCLKMNPDDRLTCSQLLESSYF
CDKL2        YENLGLVGEGSYGMVMKCRNKDTGRIVAIKKFLSD-----KIAMREIKLLKQR-HENLVNLLEVC--KKRWYLVFEFVDH-TILDDLFP-NGLDQVV-QKYLFQIINGIGFCHSHNIIHRDIKPENILVS-SGVVKLCDFGFAEV-------YTDYVATRWYRAPELLVG--YGKAVDVWAIGCLVTEMFMG-EPLFSD--DQLYH-IMMCNQELFNKNAGVREVVIDLAKKCLHIDPDKRPFCAELLHHDFF
CDKL3        YETLGKVGEGSYGTVMKCKHKNTGQIVAIKIFYRP-----KIAMREIKFLKQH-HENLVNLIEVF--KKKIHLVFEFIDH-TVLDELYC-HGLEKRL-RKYLFQILRAIDYLHSNNIIHRDIKPENILVS-SGITKLCDFGFADI-------YTDYVATRWYRAPELVLK--YGKPVDIWALGCMIIEMATG-NPYLSD--DLLHK-IVLKNQNIFSKSAGVVGLLADIVHACLQIDPADRISSSDLLHHEYF
ICK          YTTIRQLGDGTYGSVLLGRSIESGELIAIKKMKKFYS---CMNLREVKSLKKN-HANVVKLKEVI--NDHLYFIFEYMKE-NLYQLIRN-KLFPSAI-RNIMYQILQGLAFIHKHGFFHRDLKPENLLCM-PELVKIADFGLA--P------YTDYVSTRWYRAPEVLLR--YSSPIDVWAVGCIMAEVYTL-RPLFSE--DTIFK-ICQVTWPEGYQLMNFRSEAVQLLRDMLQWDPKKRPTASQALRYPYF
MAK          YTTMRQLGDGTYGSVLMGKSNESGELVAIKRMKKFYS---CMNLREVKSLKKN-HANVIKLKEVI--NDHLYFIFEYMKE-NLYQLMRN-KLFPSVI-RNIMYQILQGLAFIHKHGFFHRDMKPENLLCM-PELVKIADFGLA--P------YTDYVSTRWYRAPEVLLR--YSSPIDVWAVGSIMAELYML-RPLFSE--DEIFK-ICQVTWPEGYQLMNFRNEAIQLMTEMLNWDPKKRPTASQALKHPYF
CDK8         FEYEGKVGRGTYGHVYKAKRKDGDKDYALKQI--------MSACREIALLREK-HPNVISLQKVF--DRKVWLLFDYAEH-DLWHIIKP-VQLPGMV-KSLLYQILDGIHYLHANWVLHRDLKPANILVP-RGRVKIADMGFAKPLAD----LDPVVVTFWYRAPELLLG--YTKAIDIWAIGCIFAELLTS-EPIFEDH-DQLDR-IFNVFWEDIKKMKDFRSKAFHLLQKLLTMDPIKRITSEQAMQDPYF
CDK11        FEYEGKVGRGTYGHVYKARRKDGEKEYALKQI--------MSACREIALLREK-HPNVIALQKVF--DRKVWLLFDYAEH-DLWHIIKP-MQLPSMV-KSLLYQILDGIHYLHANWVLHRDLKPANILVP-RGRVKIADMGFAKPLAD----LDPVVVTFWYRAPELLLG--YTKAIDIWAIGCIFAELLTS-EPIFEDH-DQLDR-IFSVFWEDIRKMKDFRSKVFLLLQKLLTMDPTKRITSEQALQDPYF
CDK9         YEKLAKIGQGTFGEVFKARHRKTGQKVALKKVLEN-----ITALREIKILQLK-HENVVNLIEICRCKGSIYLVFDFCEH-DLAGLLVL-VKFTSEI-KRVMQMLLNGLYYIHRNKILHRDMKAANVLIT-DGVLKLADFGLASQPNR----YTNRVVTLWYRPPELLLG--YGPPIDLWGAGCIMAEMWTR-SPIMTE--HQLAL-ISQLSWPNVDNYEKLEPYALDLIDKLLVLDPAQRIDSDDALNHDFF
CRK7         FDIIGIIGEGTYGQVYKARDKDTGELVALKKVRDN-----ITAIREIKILRQI-HRSVVNMKEIVKDKGAFYLVFEYMDH-DLMGLLGL-VHFSDHI-KSFMKQLMEGLEYCHKKNFLHRDIKCSNILLN-SGQIKLADFGLASRP------YTNKVITLWYRPPELLLG--YTPAIDVWSCGCILGELFTK-KPIFLE--AQLEL-ISRLSWPDVIKLNTMKA-ALDLLDHMLTLDPSKRCTAEQTLQSDFL
CHED         FDIIGIIGEGTYGQVYKARDKDTGEMVALKKVRDN-----ITAIREIKILRQT-HQSIINMKEIVKDKGAFYLVFEYMDH-DLMGLLGL-VHFYNHI-KSFMRQLMEGLDYCHKKNFLHRDIKCSNILLN-RGQIKLADFGLASRP------YTNKVITLWYRPPELLLG--YTPAIDVWSCGCILGELFTK-KPIFQE--AQLEL-ISRISWPDVIKLNTMKA-ALDLFDYMLALDPSKRCTAEQALQCEFL
PITSLRE      FQCLNRIEEGTYGVVYRAKDKKTDEIVALKRLKEK-----ITSLREINTILKQ-HPNIVTVREIV--MDKIYIVMNYVEH-DLKSLMMK-QPFLGEV-KTLMIQLLRGVKHLHDNWILHRDLKTSNLLLS-AGILKVGDFGLALKA------YTPVVVTLWYRAPELLLG--YSTAVDMWSVGCIFGELLTQ-KPLFSE--DQINK-VFKDTWPGYSELKKMTDQGFDLMNKFLTYFPGRRISAEDGLKHEYF
CDK10        FEKLNRIGEGTYGIVYRARDTQTDEIVALKKVRDK-----ISSLREITLLLRR-HPNIVELKEVV--LESIFLVMGYCEQ-DLASLLMP-TPFSAQV-KCIVLQVLRGLQYLHRNFIIHRDLKVSNLLMT-KGCVKTADFGLAVKP------MTPKVVTLWYRAPELLLG--QTTSIDMWAVGCILAELLAH-RPLLSE--HQIDL-IVQLTWPGFSKLGQYSEAGLRLLHFLFMYDPKKRATAGDCLESSYF
CCRK         YCILGRIGEGAHGIVFKAKHVETGEIVALKKVARR-----NQALREIKALQED-NQYVVQLKAVF--GGGFVLAFEFMLS-DLAEVVAQ-RPLAAQV-KSYLQMLLKGVAFCHANNIVHRDLKPANLLIS-SGQLKIADFGLASRL------YTHQVATRWYRAPELLYG--YDQGVDLWSVGCIMGELLNG-SPLFND--EQLCY-VLRITWPELTELNKISPQALDLLGQFLLYPPHQRIAASKALLHQYF
CDK7         YEKLDFLGEGQFATVYKARDKNTNQIVAIKKIKGHRS---RTALREIKLLQES-HPNIIGLLDAF--KSNISLVFDFMET-DLEVIINS-LVLTSHI-KAYMLMTLQGLEYLHQHWILHRDLKPNNLLLD-NGVLKLADFGLANRA------YTHQVVTRWYRAPELLFG--YGVGVDMWAVGCILAELLLR-VPFLSD--DQLTR-IFETTWPDMCSLV--TDDLLDLIQGLFLFNPCARITATQALKMKYF
CDK6         YECVAEIGEGAYGKVFKARDKNGGRFVALKRVRQT-----LSTIREVAVLRHE-HPNVVRLFDVCDRETKLTLVFEHVDQ-DLTTYLPE-PGVPETI-KDMMFQLLRGLDFLHSHRVVHRDLKPQNILVT-SGQIKLADFGLAM-A------LTSVVVTLWYRAPEVLLQ--YATPVDLWSVGCIFAEMFRR-KPLFSD--DQLGK-ILDVLWPRDVAL---AELGKDLLLKCLTFNPAKRISAYSALSHPYF
CDK4         YEPVAEIGVGAYGTVYKARDPHSGHFVALKSVRPNGG---ISTVREVALLRRE-HPNVVRLMDVCDREIKVTLVFEHVDQ-DLRTYLPP-PGLPETI-KDLMRQFLRGLDFLHANCIVHRDLKPENILVT-GGTVKLADFGLAM-A------LTPVVVTLWYRAPEVLLQ--YATPVDMWSVGCIFAEMFRR-KPLFSE--DQLGK-IFDLLWPRDVSL---AESGAQLLLEMLTFNPHKRISAFRALQHSYL
PCTAIRE3     YVKLDKLGEGTYATVFKGRSKLTENLVALKEIREH-----CTAIREVSLLKNK-HANIVTLHDLI--DRSLTLVFEYLDS-DLKQYLCG-NLMSHNV-KIFMFQLLRGLAYCHHRKILHRDLKPQNLLIN-RGELKLADFGLATKT------YSNEVVTLWYRPPDVLLG--YSTPIDMWGVGCIHYEMATG-RPLFTV--EELHL-IFRLTWPGVTAFRTYSTDGIHLLSSLLLYESKSRMSAEAALSHSYF
PCTAIRE1     YIKLDKLGEGTYATVYKGKSKLTDNLVALKEIREH-----CTAIREVSLLKDK-HANIVTLHDII--EKSLTLVFEYLDK-DLKQYLCG-NIINHNV-KLFLFQLLRGLAYCHRQKVLHRDLKPQNLLIN-RGELKLADFGLATKT------YSNEVVTLWYRPPDILLG--YSTQIDMWGVGCIFYEMATG-RPLFTV--EQLHF-IFRITWPGILSNKTYNSDGADLLTKLLQFEGRNRISAEDAMKHPFF
PCTAIRE2     YIKLEKLGEGTYATVYKGRSKLTENLVALKEIREH-----CTAIREVSLLKDK-HANIVTLHDIV--DKSLTLVFEYLDK-DLKQYMCG-NIMSHNV-KLFLYQILRGLAYCHRRKVLHRDLKPQNLLIN-KGELKLADFGLATKT------YSNEVVTLWYRPPDVLLG--YLTQIDMWGVGCIFFEMASG-RPLFTV--DELHL-IFRLTWPGISSNKNYNSEGIELIRKFLQYESKKRVSAEEAMKHVYF
PFTAIRE1     YEKLEKLGEGSYATVYKGKSKVNGKLVALKVIRQE-----FTAIREASLLKGK-HANIVLLHDII--KETLTLVFEYVHT-DLCQYMHP-GGLHDNV-KLFLFQLLRGLSYIHQRYILHRDLKPQNLLIS-TGELKLADFGLASHT------YSNEVVTLWYRPPDVLLG--YSTCLDMWGVGCIFVEMIQG-VAAFDI--DQLER-IFLVTWPGVHSLKPERNHAEDLASKLLQCSPKNRLSAQAALSHEYF
PFTAIRE2     YLNLEKLGEGSYATVYKGISRINGQLVALKVISNA-----FTAIREASLLKGK-HANIVLLHDII--KETLTFVFEYMHT-DLAQYMHP-GGLHHNV-RLFMFQLLRGLAYIHHQHVLHRDLKPQNLLIS-LGELKLADFGLASQT------YSSEVVTLWYRPPDALLG--YSSELDIWGAGCIFIEMFQG-QPLFNI--EQLEK-IWEVVWPGVSKLNPEWPEAEDLASQMLKGFPRDRVSAQEALVHDYF
CDK5         YEKLEKIGEGTYGTVFKAKNRETHEIVALKRVRDD-----SSALREICLLKEK-HKNIVRLHDVL--DKKLTLVFEFCDQ-DLKKYFCN-GDLDEIV-KSFLFQLLKGLGFCHSRNVLHRDLKPQNLLIN-NGELKLADFGLAVRC------YSAEVVTLWYRPPDVLFG--YSTSIDMWSAGCIFAELANAGRPLFDV--DQLKR-IFRLTWPSMTKLKP--ATGRDLLQNLLKCNPVQRISAEEALQHPYF
CDC2         YTKIEKIGEGTYGVVYKGRHKTTGQVVAMKKIRES-----STAIREISLLKER-HPNIVSLQDVL--DSRLYLIFEFLSM-DLKKYLPG-QYMDSLV-KSYLYQILQGIVFCHSRRVLHRDLKPQNLLID-KGTIKLADFGLAIRV------YTHEVVTLWYRSPEVLLG--YSTPVDIWSIGTIFAELATK-KPLFSE--DQLFR-IFRATWPEVESLKN-TENGLDLLSKMLIYDPAKRISGKMALNHPYF
CDK3         FQKVEKIGEGTYGVVYKAKNRETGQLVALKKIRDL-----STAIREISLLKEK-HPNIVRLLDVV--ERKLYLVFEFLSQ-DLKKYMPG-SELPHLI-KSYLFQLLQGVSFCHSHRVIHRDLKPQNLLIN-LGAIKLADFGLALRT------YTHEVVTLWYRAPEILLG--YTTAVDIWSIGCIFAEMVTR-KALFSE--DQLFR-IFRMTWPGVTQLKG-SPEGRDLLMQLLQYDPSQRITAKTALAHPYF
CDK2         FQKVEKIGEGTYGVVYKARNKLTGEVVALKKIRDT-----STAIREISLLKEN-HPNIVKLLDVI--ENKLYLVFEFLHQ-DLKKFMAL-TGIPPLI-KSYLFQLLQGLAFCHSHRVLHRDLKPQNLLIN-EGAIKLADFGLAVRT------YTHEVVTLWYRAPEILLG--YSTAVDIWSLGCIFAEMVTR-RALFSE--DQLFR-IFRTTWPGVTSMKP-SEDGRSLLSQMLHYDPNKRISAKAALAHPFF
RSKL1        C------------------SPLSGAN--------EYI-KTEEVLLFTDQTDD-LEPTSLFQRDS-ETKKEIHQIFE-DLDKALASR----FYIPEGCIQRWAAEMVVALDALHREGIVCRDLNPNNILLNDRGHIQLTYFSRWSEVED----SCDSAIERMYCAPEVGAI--ETEACDWWSLGAVLFELLTGKTLV-----ECHPA-GINTTMPE-----CVSEEARSLIQQLLQFNPLERLGAEDIKSHPFF
RSKL2        CRVV-----GVIEKVQLVQDPATGGTFVVKSLPRCHMVSEDSIFLHLEHVQGLLAPSTRPQREA-EGESDLPK----APGGHLQARADAPTWVPEGAVKQWAAEMLVALEALHEQGVLCRDLHPGNLLLDQAGHIRLTYFGQWSEVEP----QCCGAVDNLYSAPEVGGI--LTEACDWWSFGSLLYELLTGMALS-----QSHPS-GIQAQLPE-----WLSRPAASLLTELLQFEPTRRLGMSKLKSHPFF
IKKe         WHTDDLLGQGATASVYKARNKKSGELVAVKVFNTTSY---EVQVREFEVLRKN-HQNIVKLFAV-EETRQKVLVMEYCSSGSLLSVLNAG--LPEDEFLVVLRCVVAGMNHLRENGIVHRDIKPGNIMLE-GQSIKLTDFGAARELD-----FVSVYGTEEYLHPDMYER--FGVTVDLWSIGVTLYHAATGSLPF-IPEIMYRITAAIAGRLEWSYTLLGLQSQLVPILANILEVEQAKCWGFDQFFAETSD
TBK1         WLLSDILGQGATANVFRGRHKKTGDLFAIKVFNNISF---DVQMREFEVLKKN-HKNIVKLFAI-EEERHKVLIMEFCPCGSLYTVLNAG--LPESEFLIVLRDVVGGMNHLRENGIVHRDIKPGNIMVD-GQSVKLTDFGAARELE-----FVSLYGTEEYLHPDMYER--YGATVDLWSIGVTFYHAATGSLPF-RPEVMYKIISAISGKIDWSGDMRGLQVLLTPVLANILEADQEKCWGFDQFFAETSD
SBK          YELVRELGKGTYGKVDLVVYKGTGTKMALKFVNKSKT---KNFLREVSITNSSSSPFIIKVFDVFET-EDCYVFAQYAPAGDLFDIIPQG--LPEDTVKRCVQQLGLALDFMHGRQLVHRDIKPENVLFDRCRRVKLADFGMTRRVGC----RVKRSGTIPYTAPEVCQA--VDTGVDVWAFGVLIFCVLTGNFPWE-A--DAFFEEFVRWGGLPSQWR-RFTEPALRMFQRLLALEPERRGPAKEV--FRFL
SgK069       YEEVRPLGQGRYGRVLLVTHRQKGTPLALKQLPKPRT---RGFLYEFCVGLSGAHSAIVTAYGIIES-AHSYSFLTPVLHGDLMAFIPKG--LPQPAVHRCAAQLASALEYIHARGLVYRDLKPENVLCDPCRRFKLTDFGHTRPRGT----LLRLGPPIPYTAPELCAP--IQPALDAWALGVLLFCLLTGYFPWDEA--DPFYEDFLIWSDRPQPWF-GLAAAADALLRGLLDPHPRRRSAVIAI--REHL
SgK110       YHLIRKLGSGSYGRVLLAQPHQGGPAVALKLLRRDLV---STFLREFCVGRCSAHPGLLQTLAGLQT-PRYFAFAQYAPCGDLSGMLERG--LPELLVKRVVAQLAGALDFLHSRGLVHADVKPDNVLFDPCSRVALGDLGLTRPEGS----PTPAPVPLPTAPPELCLL--LRPAVDSWGLGVLLFCAATACFPWD-P--NPEFEAFAGWTQPPPPWD-QFAPPALALLQGLLDLDPETRSPPLAV--LDFL
TBCK         -ALPDVCGS-------------NGLPLTPNSIK---------ILGRFQILKTT-HPRLCQYVDISRGKERLVVVAEHCER-SLEDLLER-KPVSCSTVLCIAFEVLQGLQYMNKHGIVHRALSPHNILLDRKGHIKLAKFGLY-HMT-----DVDFIGYPSYLAPEVIAQSKSGPKSDVWSLGIILFELCVGRKLFQSE--RLKFL-LTLDDLIVLAEEKELPETVIDLLNKCLTFHPSKRPTPDELMKDKVF
MPSK1        YLFIQKLGEGGFSYVDLVEGLHDGHFYALKRILHEQ-QDREEAQREADMHRLN-HPNILRLVAYCLRE--AWLLLPFFKRGTLWNEIDKGNFLTEDQILWLLLGICRGLEAIHAKGYAHRDLKPTNILL-GEGQPVLMDLGSMN---Q----DWAARCTISYRAPELFSV--IDERTDVWSFGCVLYAMMFGEGPY-----DMVFQVALAVQIPQSP---RHSSALRQLLNSMMTVDPHQRPHIPLLLSQL--
HRI          FEELVILGKGGYGRVYKVRNKLDGQYYAIKKILKGAT---MKVLREVKVLAGQ-HPNIVGYHTAWDTSVKLHIQMQLCEL-SLWDWIERNEYVDESACTKIFQELVEGVFYIHNMGIVHRDLKPRNIFLHGDQQVKIGDFGLATDILP----THTSVGTCLYASPEQLEG--YDAKSDMYSLGVVLLEL---FQPF-GT-EMERAE-VLTGTLPESLRK--RCPVQAKYIQHLTRRNSSQRPSAIQLLQSELF
GCN2         FEELQLLGKGAFGAVIKVQNKLDGCCYAVKRIPNPAS---RRIKGEVTLLSRH-HENIVRYYNAWGSDEDLYIQMEYCEKSTLRDTIQG---RDTVRLWRLFREILDGLAYIHEKGMIHRDLKPVNIFLD-DDHVKIGDFGLATDHLG----HLTGVGTALYVSPEVQGS--YNQKVDLFSLGIIFFEM--SYHPM-VT-ASERIF-VLNQDFPEDFDD-GEHAKQKSVISWLLNHDPAKRPTATELLKSELL
PKR          FKEIELIGSGGFGQVFKAKHRIDGKTYVIKRVKNN-----EKAEREVKALAKD-HVNIVHYNGCWETSSDLFIQMEFCDKGTLEQWIKR-EKLDKVLALELFEQITKGVDYIHSKKLIHRDLKPSNIFLV-TKQVKIGDFGLVTSL-G----KRTRKGTLRYMSPEQISS--YGKEVDLYALGLILAEL---LHVC-DT-AFETSK-FFTDDISDIFDK--K---EKTLLQKLLSKKPEDRPNTSEILRT--L
PEK          FEPIQCLGRGGFGVVFEAKNKVDDCNYAIKRIRPNRE---EKVMREVKALAKE-HPGIVRYFNAWDVGNDLYIQMQLCRKENLKDWMGR-EERERSVCLHIFLQIAEAVEFLHSKGLMHRDLKPSNIFFT-DDVVKVGDFGLVTAM-A----RHTGVGTKLYMSPEQIHG--YSHKVDIFSLGLILFEL---LYPF-ST-QMERVR-TLTDNFPPLFTQ--KYPCEYVMVQDMLSPSPMERPEAINIIENAVF
MYT1         FQRLSRLGHGSYGEVFKVRSKEDGRLYAVKRSMSPFRKDRARKLAEVGSHEKGQHPCCVRLEQAWEEGGILYLQTELC-GPSLQQHC-WGASLPEAQVWGYLRDTLLALAHLHSQGLVHLDVKPANIF--GRGRCKLGDFGLLVELG-----AGEVEGDPRYMAPELLQG--T--AADVFSLGLTILEVACMELPH-GG--EGWQQ-LRQG-LPPEFTA-GLSSELRSVLVMMLEPDPKLRATAEALLALPVL
Wee1         FHELEKIGSGEFGSVFKCVKRLDGCIYAIKRSKKPLAVDEQNALREVYAHAVGQHSHVVRYFSAWAEDDHMLIQNEYCNGGSLADAIRIMSYFKEAELKDLLLQVGRGLRYIHSMSLVHMDIKPSNIFSNSKVMFKIGDLGHVTRIS-------QVEGDSRFLANEVLQE--HLPKADIFALALTVVCAAGEPLPR-NG--DQWHE-IRQG-L-PRIPQ-VLSQEFTELLKVMIHPDPERRPSAMALVKHSVL
Wee1B        FLEVEKIGVGEFGTVYKCIKRLDGCVYAIKRSMKTFTSNENSALHEVYAHAVGHHPHVVRYYSSWAEDDHMIIQNEYCNGGSLQAAIKSGNHFEEPKLKDILLQISLGLNYIHNSSMVHLDIKPSNIFCGSNVMYKIGDLGHATSIN-------KVEGDSRFLANEILQE--HLPKADIFALGLTIAVAAGESLPT-NG--AAWHH-IRKG-F-PDVPQ-ELSESFSSLLKNMIQPDAEQRPSAAALARNTVL
GAK          LRVRRVLAEGGFAFVYEAQDVGSGREYALKRLLSNEEEKNRAIIQEVCFMKKSGHPNIVQF--CSAASAEFLLLTELCK-GQLVEFLSR-GPLSCDTVLKIFYQTCRAVQHMHQPPIIHRDLKVENLLL-SQGTIKLCDFGSATTISE----EEITNTTPMYRTPEIIDLFPIGEKQDIWALGCILYLLCFRQHPF-ED--GAKLR-IVNGKIPPHD---TQYTVFHSLIRAMLQVNPEERLSIAEVQL----
BIKE         VTLEESLAEGGFSTVFLVRTHG-GIRCALKRMYVNNMPDLNVCKREITIMKESGHKNIVGYLDCAVNSWEVLILMEYCRAGQVVNQMQT-G-FTEPEVLQIFCDTCEAVARLHCTPIIHRDLKVENILL-NGGNYVLCDFGSATNKFE----EEIKYTTLSYRAPEMINLKPITTKADIWALGCLLYKLCFFTLPF-GE---SQVA-ICDGNIPDNS---RYSRNIHCLIRFMLEPDPEHRPDIFQVFAFKFA
AAK1         VTVDEVLAEGGFAIVFLVRTSN-GMKCALKRMFVNNEHDLQVCKREIQIMRDSGHKNIVGYIDSSINNWEVLILMDFCRGGQVVNLMQT-G-FTENEVLQIFCDTCEAVARLHCTPIIHRDLKVENILL-HRGHYVLCDFGSATNKFE----DEIKYTTLSYRAPEMVNLKIITTKADIWALGCLLYKLCYFTLPF-GE---SQVA-ICDGNIPDNS---RYSQDMHCLIRYMLEPDPDKRPDIYQVFSFKLL
IRE1         FCPKDVLGHGAEGTIVY-RGMFDNRDVAVKRILPECF---SFADREVQLLREDEHPNVIRYFCTEKDRQFQYIAIELCAA-TLQEYVQKD--FAGLEPITLLQQTTSGLAHLHSLNIVHRDLKPHNILINHKIKAMISDFGLCKKLAS----RRSGPGTEGWIAPEMLSE--PTYTVDIFSAGCVFYYVVSGSHPF-GK-SLQRQANILLGALDCLHPEKHEDVIARELIEKMIAMDPQKRPSANDVLKHPFF
IRE2         FNPKDVLGRGAGGTFVF-RGQFEGRAVAVKRLLRECF---GLVRREVQLLQEDRHPNVLRYFCTERGPQFHYIALELCRA-SLQEYVNPD--LDGLEPEVVLQQLMSGLAHLHSLHIVHRDLKPGNILIDQLGRVVLSDFGLCKKLPS----LHSGPGTEGWMAPELLQL--PTSAVDIFSAGCVFYYVLSGSHPF-GD-SLYRQANILTGALAHLEEEVHDKVVARDLVGAMLSPLPQPRPSAPQVLAHPFF
IKKb         WEMKERLGTGGFGNVIRWHNQETGEQIAIKQCRQELS---ERWCLEIQIMRRT-HPNVVAARDVPEGNDLPLLAMEYCQGGDLRKYLNCG--LREGAILTLLSDIASALRYLHENRIIHRDLKPENIVLQGQRLIKIIDLGYAKELDL----CTSFVGTLQYLAPELLEQ--YTVTVDYWSFGTLAFECITGFRPFHQKE-VDIVVNTVKFSYPNNLNS-VLAERLEKWLQLMLMWHPRQR------------
IKKa         WEMRERLGTGGFGNVCLYQHRELDLKIAIKSCRLELS---ERWCHEIQIMKKN-HANVVKACDVPEEHDVPLLAMEYCSGGDLRKLLNCG--LKESQILSLLSDIGSGIRYLHENKIIHRDLKPENIVLQVGKIIKIIDLGYAKDVDL----CTSFVGTLQYLAPELFEN--YTATVDYWSFGTMVFECIAGYRPFHKKP-KCIFASEVRFHQPNSLCS-LIVEPMENWLQLMLNWDPQQR------------
TLK2         YLLLHLLGRGGFSEVYKAFDLTEQRYVAVKIHQLNKNDEKKHACREYRIHKED-HPRIVKLYDYFLDTDSFCTVLEYCEGNDLDFYLQH-KLMSEKEARSIIMQIVNALKYLNEIKIIHYDLKPGNILVNTCGEIKITDFGLSKIMDE----LTSQAGTYWYLPPECFVV--ISNKVDVWSVGVIFYQCLYGRKPF-GHQ-QDILQETILKEFPPKP---VVTPEAKAFIRRCLAYRKRDRIDVQQLACDPYL
TLK1         YLLLHLLGRGGFSEVYKAFDLYEQRYAAVKIHQLNKSDEKKHACREYRIHKED-HPRIVKLYDYFLDTDTFCTVLEYCEGNDLDFYLQH-KLMSEKEARSIVMQIVNALRYLNEIKIIHYDLKPGNILVDTCGEIKITDFGLSKIMDD----LTSQAGTYWYLPPECFVV--ISNKVDVWSVGVIFFQCLYGRKPF-GHQ-QDILQETILKEFPVKP---VVSSEAKAFIRRCLAYRKEDRFDVHQLANDPYL
NIK          -ATHLRLGRGSFGEVHRMEDKQTGFQCAVKKVR-------LEVFRAEELM--CASPRIVPLYGAVREGPWVNIFMELLEGGSLGQLVEQ-GCLPEDRALYYLGQALEGLEYLHSRRILHGDVKADNVLLSDGSHAALCDFGHAVCLQL----TGDYPGTETHMAPEVVLG--CDAKVDVWSSCCMMLHMLNGCHPW-----TQFFRGPLCLKSEPPPVR-EIPPSCAPLTAQAIQKEPIHRVSAQQVLKSPW-
CLIK1L       YDLIREVGRGSYGVVYEAVIRKTSARVAVKKIRHAP-ENVELALREFWALSSKSHPNVIHLEECFRSAYYLWFVMDFCDGGDMNEYLRKN----RKTNTSFMLQLSSALAFLHKNQIIHRDLKPDNILIDLEPTLKVADFGLSKVCSF----LSTACGTDFYMAPEVWEG--YTAKADIFALGIIIWAMLERITFIDKEG-TEIVPLLENPEIPVKKK--SMNGRMKQLIKEMLAANPQDRPDAVQIKDSSWE
CLIK1        YSLLAEIGRGSYGVVYEAVAGRSGARVAVKKIRDAP-ENVELALAEFWALTSKRHQNVVQFEECLEEPCYLWFVMEFCEGGDLNQYLRRD----PATNKSFMLQLTSAIAFLHKNHIVHRDLKPDNILI---PILKVADFGLSKVCAW----LSSACGSDFYMAPEVWEG--YTAKADIFALGIIIWAMIERITFIDKEG-TEIVPLLENPEIPQKRRT-SMSEGIKQLLKDMLAANPQDRPDADQV------
LKB1         YLMGDLLGEGSYGKVKEVLDSETLCRRAVKILKKKKL---ANVKKEIQLLRRR-HKNVIQLVDVLEK-QKMYMVMEYCVCGEMLDSV--EKRFPVCQAHGYFCQLIDGLEYLHSQGIVHKDIKPGNLLLTTGGTLKISDLGVAEALHT----CRTSQGSPAFQPPE-IAN--SGFKVDIWSAGVTLYNITTGLYPF-EGNIYKLFENIGKGSIPG-----DCGPPLSDLLKGMLEYEPAKRFSIRQIRQHSWF
CaMKK1       YKLQSEIGKGAYGVVRLAYNESEDRHYAMKVLSKKKLKQLERVYQEIAILKKD-HVNVVKLIEVLAE-DNLYLV-DLLRKGPVMEVP--DKPFSEEQARLYLRDVILGLEYLHCQKIVHRDIKPSNLLLGDDGHVKIADFGVSNQFEQ----LSSTAGTPAFMAPEAISD--SGKALDVWATGVTLYCFVYGKCPF-IDFILALHRKIKNEPFPEEP---EISEELKDLILKMLDKNPETRIGVPDIKLHPWV
CaMKK2       YTLKDEIGKGSYGVVKLAYNENDNTYYAMKVLSKKKLQPREQVYQEIAILKKD-HPNVVKLVEVLNE-DHLYMVFELVNQGPVMEVP--LKPLSEDQARFYFQDLIKGIEYLHYQKIIHRDIKPSNLLVGEDGHIKIADFGVSNEFKL----LSNYVGTPAFMAPESLSE--SGKAKDVWAMGVTLYCFVFGQCPF-MDRIMCLHSKIKSQAFPDQP---DIAEDLKDLITRMLDKNPESRIVVPEIKLHPWV
PASK         YSTMSPLGSGAFGFVWTAVDKEKNKEVVVKFIKKEKVPKLGKVTLEIAILSR--HANIIKVLDIFENQGFFQLVMEHGSGLDLFAFIRH-PRLDEPLASYIFRQLVSAVGYLRLKDIIHRDIKDENIVIAEDFTIKLIDFGSAAYLEL----FYTFCGTIEYCAPEVLMG--RGPELEMWSLGVTLYTLVFEENPF-----CELEE-TVEAAPPY-----LVSKELMSLVSGLLQPVPERRTTLEKLVTDPWV
PIM2         YRLGPLLGKGGFGTVFAGHRLTDRLQVAIKVIPRNRVSDSVTCPLEVALLWKGAHPGVIRLLDWFETQEGFMLVLEPLPAQDLFDYIEK-GPLGEGPSRCFFGQVVAAIQHCHSRGVVHRDIKDENILIDRRGCAKLIDFGSGALL-P----YTDFDGTRVYSPPEWISR--HALPATVWSLGILLYDMVCGDIPF-----ERDQE-ILEAEFPA-----HVSPDCCALIRRCLAPKPSSRPSLEEILLDPWM
PIM3         YQVGAVLGSGGFGTVYAGSRIADGLPVAVKHVVKERV-GGATVPLEVVLLRKGAARGVIRLLDWFERPDGFLLVLEPEPAQDLFDFIER-GALDEPLARRFFAQVLAAVRHCHSCGVVHRDIKDENLLVDRSGELKLIDFGSGALL-V----YTDFDGTRVYSPPEWIRY--HGRSATVWSLGVLLYDMVCGDIPF-----EQDEE-ILRGRFRR-----RVSPECQQLIRWCLSLRPSERPSLDQIAAHPWM
PIM1         YQVGPLLGSGGFGSVYSGIRVSDNLPVAIKHVEKDRIPNGTRVPMEVVLLKK--FSGVIRLLDWFERPDSFVLILEPEPVQDLFDFIER-GALQEELARSFFWQVLEAVRHCHNCGVLHRDIKDENILIDNRGELKLIDFGSGALL-V----YTDFDGTRVYSPPEWIRY--HGRSAAVWSLGILLYDMVCGDIPF-----EHDEE-IIRGQFRQ-----RVSSECQHLIRWCLALRPSDRPTFEEIQNHPWM
STLK5        YELLTVIGKGDLMTVNLARYKPTGEYVTVRRINLEACEMVTFLQGELHVSKLN-HPNIVPYRATFIADNELWVVTSFMAYGSAKDLIMDG--MNELAIAYILQGVLKALDYIHHMGYVHRSVKASHILI-SDGKVYLSGLRSNLSMIF----PKYSVKVLPWLSPEVLQQQGYDAKSDIYSVGITACELANGHVPFKTQTSDS-LTTTPRPGPSHPYHR-TFSPHFHHFVEQCLQRNPDARPSASTLLNHSFF
STLK6        YELQVEIGRGNLTSVHLARHTPTGTLVTIKITNLENCERLKALQKAVILSHFR-HPNITTYWTVFTVGSWLWVISPFMAYGSASQLLPEG--MSETLIRNILFGAVRGLNYLHQNGCIHRSIKASHILI-SDGLVTLSGLSHLHSLVF----PQFSTSVQPWLSPELLRQHGYNVKSDIYSVGITACELASGQVPFQTQPSESVLVSGTHTSLHTPSSK-TFSPAFFSLVQLCLQQDPEKRPSASSLLSHVFF
COT          YNIGDFIPRGAFGKVYLAQDIKTKKRMACKLIPVDQF---KPSDVEIQACFR--HENIAELYGAVLWGETVHLFMEAGEGGSVLEKLSC-GPMREFEIIWVTKHVLKGLDFLHSKKVIHHDIKPSNIVM--STKAVLVDFGLSVQMTF----PKDLRGTEIYMSPEVILC--HSTKADIYSLGATLIHMQTGTPPWVRS-AYPSYLYIIHKQPLEDIAD-DCSPGMRELIEASLERNPNHRPRAADLLKHEAL
Trb3         -----LLEPEEGGRAYQALHCPTGTEYTCKVYPVQEA---LAVLEPYARLPP--HKHVARPTEVLAGTQLLYAFFT-RTHGDMHSLVSR-HRIPEPEAAVLFRQMATALAHCHQHGLVLRDLKLCRVFADERKKLVLENLEDSCVLTS----LWDKHACPAYVGPEILSS--SGKAADVWSLGVALFTMLAGHYPF-QDEPVLLFGKIRRGALPA-----GLSAPARCLVRCLLRREPAERLTATGILLHPWL
Trb1         --------LAEREHVSRALCIHTGRELRCKVFPIKHY---QDKIRPYIQLPS--HSNITGIVEVILGETKAYVFFE-KDFGDMHSYVSR-KRLREEEAARLFKQIVSAVAHCHQSAIVLGDLKLRKVFSTERTQLRLESLEDTHIMKA----LSDKHGCPAYVSPEILNT--SGKAADVWSLGVMLYTLLVGRYPF-HDDPSALFSKIRRGQIPE-----HISPKARCLIRSLLRREPSERLTAPEILLHPWF
Trb2         ----LLLEPLEGDHVFRAVHLHSGEELVCKVFDISCY---QESLAPCFCLSA--HSNINQITEIILGETKAYVFFE-RSYGDMHSFVTC-KKLREEEAARLFYQIASAVAHCHDGGLVLRDLKLRKIFKDERTRVKLESLEDAYILRS----LSDKHGCPAYVSPEILNT--SGKAADVWSLGVMLYTMLVGRYPF-HDEPSSLFSKIRRGQIPE-----TLSPKAKCLIRSILRREPSERLTSQEILDHPWF
MASTL        FSIVKPISRGAFGKVYLGQK--GGKLYAVKVVKKADMNMTHQVQAERDALALK-SPFIVHLYYSLQSANNVYLVMEYLIGGDVKSLLIY-GYFDEEMAVKYISEVALALDYLHRHGIIHRDLKPDNMLISNEGHIKLTDFGLSKVTLN----MMDILTTPSMAKPRQDYS--PGQVLSLISLGFNTPIAEKNQDPA-NI--LSACLQLSQGLPMSVDQK-DTTPYSSKLLKSCLELQSRKRLATASSQSHTFI
NEK10        YAILDHLGSGAFGCVYKVRKHSGQNLLAMKEVNHNPAKKDRNIVSELTIIKELYHPNIVRYYKTFLENDRLYIVMELIEGAPLGEHFEKHHHFTEERLWKIFIQLCLALRYLHKKRIVHRDQTPNNIMLGDKDKVTVTDFGLAKQKQK----LTSVVGTILYSCPEVLKS--YGEKADVWAVGCILYQMATLSPPFY---STNMLS-LATKEYEPVPEG-IYSEKVTDTISRCLTPDAEARPDI--VEVSSMI
CHK1         WDLVQTLGEGAYGEVQLAVNRVTEEAVAVKIVDMKRADCPENIKKEICINKMN-HENVVKFYGHRREGNIQYLFLEYCSGGELFDRIPDIG-MPEPDAQRFFHQLMAGVVYLHGIGITHRDIKPENLLLDERDNLKISDFGLATFRYL----LNKMCGTLPYVAPELLKR--HAEPVDVWSCGIVLTAMLAGELPW--DPSDSCQEYDWKEKYLNPW-K-KIDSAPLALLHKILVENPSARITIPDIKKDRWY
ULK1         FSRKDLIGHGAFAVVFKGRHREHDLEVAVKCINKKNLKSQTLLGKEIKILKEK-HENIVALYDFQEMANSVYLVMEYCNGGDLADYLAMRT-LSEDTIRLFLQQIAGAMRLLHSKGIIHRDLKPQNILLNNSIRVKIADFGFARYLQM----AATLCGSPMYMAPEVIMS--DG-KADLWSIGTIVYQCLTGKAPFQASPQDLRLFYEKNKTPTIP--R-ETSAPLRQLLLALLQRNHKDRMDFDEFFHHPFL
ULK2         YSKRDLVGHGAFAVVFRGRHRQTDWEVAIKSINKKNLKSQILLGKEIKILKEQ-HENIVALYDVQELPNSVFLVMEYCNGGDLADYLAKGT-LSEDTIRVFLHQIAAAMRILHSKGIIHRDLKPQNILLSSGIRIKIADFGFARYLHM----AATLCGSPMYMAPEVIMS--DA-KADLWSIGTVIYQCLVGKPPFQANPQDLRMFYEKNRSPSIP--R-ETSPYLANLLLGLLQRNQKDRMDFEAFFSHPFL
ULK3         FILTERLGSGTYATVYKAYAKKTREVVAIKCVAKKSLASVENLLTEIEILKGR-HPHIVQLKDFQWDSDNIYLIMEFCAGGDLSRFITRRI-LPEKVARVFMQQLASALQFLHERNISHLDLKPQNLLSSEKPHLKLADFGFAQHMSE----KHVLRGSPLYMAPEMVCQ--DA-RVDLWSMGVILYEALFGQPPF--ARSFSELEEKIRSNIELPLRP-LLSRDCRDLLQRLLERDPSRRISFQDFFAHPWV
TSSK4        YEVGKAIGHGSYGSVYEAFYTKQKVMVAVKIISKKKAYLNKFLPREIQVMKVR-HKYLINFYRAIESTSRVYIILELAQGGDVLEWIRYGA-CSEPLAGKWFSQLTLGIAYLHSKSIVHRDLKLENLLLDKWENVKISDFGFAKRQVL----SQTYCGSFAYACPEILRG--NPFLSDTWSMGVILYTLVVAHLPF--DTNLKKLLRETQKEFPAN--H-TISQECKNLILQMLR-QATKRATILDIIKDSWV
TSSK2        YIVGINLGKGSYAKVKSAYSERLKFNVAVKIIDRRKTFVERFLPREMDILATN-HGSIIKTYEIFETSGRIYIIMELGVQGDLLEFICQGA-LHEDVARKMFRQLSSAVKYCHDLDIVHRDLKCENLLLDKDFNIKLSDFGFSKRDSL----SKTFCGSAAYAAPEVLQS--QPKVYDIWSLGVILYIMVCGSMPY--DSDIRKMLRQKEHRFPRS--K-NLTCECKDLIYRMLQPDVSQRLHIDEILSHSWL
TSSK1        YLLGINLGEGSYAKVKSAYSERLKFNVAIKIIDRKKAFLEKFLPREIEILAMN-HCSIIKTYEIFETSGKVYIVMELAVQGDLLELITRGA-LHEDEARKKFHQLSLAIKYCHDLDVVHRDLKCDNLLLDKDFNIKLSDFSFSKRDDL----SKTFCGSPAYAAPEVLQG--QPKVYDIWSLGVILYIMVCGSMPY--DSNIKKMLRQKEHRFPRS--K-HLTGECKDLIYHMLQPDVNRRLHIDEILSHCWM
SSTK         YKLGRTIGEGSYSKVKVATSKKYKGTVAIKVVDRRRAFVNKFLPRELSILRGR-HPHIVHVFEFIEVCGKLYIVME-AAATDLLQAVRNGR-IPGVQARDLFAQIAGAVRYLHDHHLVHRDLKCENVLLSDERRVKLTDFGFGR-QAL----STTYCGSAAYASPEVLLG--DPKKYDVWSMGVVLYVMVTGCMPF--DSDIAGLPRRQKRGYPEG--L-ELSERCKALIAELLQFSPSARPSAGQVARNCWL
TSSK3        YQLGKTIGEGTYSKVKEAFSKKHQRKVAIKVIDKMGGFIQRFLPRELQIVRTD-HKNIIQVYEMLESAGKICLVMELAEGGDVFDCVNGGP-LPESRAKALFRQMVEAIRYCHGCGVAHRDLKCENALL-QGFNLKLTDFGFAKVLPL----SQTFCGSTAYAAPEVLQG--DSKKGDVWSMGVVLYVMLCASLPF--DTDIPKMLWQQQKGFPTH--L-SISADCQDLLKRLLEPDMILRPSIEEVSWHPWL
HUNK         YLIGRKLGEGSFAKVREGLHVLTGEKVAIKVIDKKRAYVTKNLRREGQIQQMR-HPNITQLLDILETENSYYLVMELCPGGNLMHKIEKKR-LEESEARRYIRQLISAVEHLHRAGVVHRDLKIENLLLDEDNNIKLIDFGLSNILGP----FSTQCGSPAYAAPELLAR---GPKIDVWSIGVNMYAMLTGTLPFTVEFSLRALYQKMVDKNPLP--T-QLSTGAISFLRSLLEPDPVKRPNIQQALANRWL
NIM1         YRIRGEIGSGNFSQVKLGIHSLTKEKVAIKILDKTKLKTQRLLSREISSMEKH-HPNIIRLYEVVETLSKLHLVMEYAGGGELFGKITEGK-LSEPESKLIFSQIVSAVKHMHENQIIHRDLKAENVFYTSNTCVKVGDFGFSTVSKM----LNTFCGSPPYAAPELFRD--IGIYVDIWALGVLLYFMVTGTMPF--RETVAKLKKSILEGS-VP--P-HVSEPCHRLIRGVLQQIPTERYGIDCIMNDEWM
SNRK         YDLDKTLGRGHFACGTCSRHVFTGEKVAVKVIDKTKLLATGHLFQEVRCMKLQ-HPNIVRLYEVIDTQTKLYLILELGDGGDMFDYIKHEEGLNEDLAKKYFAQIVHAISYCHKLHVVHRDLKPENVFFEKQGLVKLTDFGFSNKFQK----LTTSCGSLAYSAPEILLG--DAPAVDIWSLGVILFMLVCGQPPF--QANDSETLTMIMDCT-VP--S-HVSKECKDLITRMLQRDPKRRASLEEIENHPWL
MELK         YELHETIGTGGFAKVKLACHILTGEMVAIKIMDKNTLSDLPRIKTEIEALKNR-HQHICQLYHVLETANKIFMVLEYCPGGELFDYISQDR-LSEEETRVVFRQIVSAVAYVHSQGYAHRDLKPENLLFDEYHKLKLIDFGLCAKPKH----LQTCCGSLAYAAPELIQG--LGSEADVWSMGILLYVLMCGFLPF--DDNVMALYKKIMRGD-VP--K-WLSPSSILLLQQMLQVDPKKRISMKNLLNHPWI
BRSK1        YRLEKTLGKGQTGLVKLGVHCITGQKVAIKIVNREKLSVLMKVEREIAILKLE-HPHVLKLHDVYENKKYLYLVLEHVSGGELFDYLKKGR-LTPKEARKFFRQIVSALDFCHSYSICHRDLKPENLLLDEKNNIRIADFGMASLQVL----LETSCGSPHYACPEVIKG--DGRRADMWSCGVILFALLVGALPF--DDNLRQLLEKVKRGH-MP--H-FIPPDCQSLLRGMIEVEPEKRLSLEQIQKHPWY
BRSK2        YRLEKTLGKGQTGLVKLGVHCVTCQKVAIKIVNREKLSVLMKVEREIAILKLE-HPHVLKLHDVYENKKYLYLVLEHVSGGELFDYLKKGR-LTPKEARKFFRQIISALDFCHSHSICHRDLKPENLLLDEKNNIRIADFGMASLQVL----LETSCGSPHYACPEVIRG--DGRKADVWSCGVILFALLVGALPF--DDNLRQLLEKVKRGH-MP--H-FIPPDCQSLLRGMIEVDAARRLTLEHIQKHIWY
AMPKa1       YILGDTLGVGTFGKVKVGKHELTGHKVAVKILNRQKIDVVGKIRREIQNLKLR-HPHIIKLYQVISTPSDIFMVMEYVSGGELFDYIKNGR-LDEKESRRLFQQILSGVDYCHRHMVVHRDLKPENVLLDAHMNAKIADFGLSNMMSF----LRTSCGSPNYAAPEVISG--AGPEVDIWSSGVILYALLCGTLPF--DDHVPTLFKKICDGY-TP--Q-YLNPSVISLLKHMLQVDPMKRASIKDIREHEWF
AMPKa2       YVLGDTLGVGTFGKVKIGEHQLTGHKVAVKILNRQKIDVVGKIKREIQNLKLR-HPHIIKLYQVISTPTDFFMVMEYVSGGELFDYIKHGR-VEEMEARRLFQQILSAVDYCHRHMVVHRDLKPENVLLDAHMNAKIADFGLSNMMSF----LRTSCGSPNYTAPEVISG--AGPEVDIWSCGVILYALLCGTLPF--DEHVPTLFKKIRGGY-IP--E-YLNRSVATLLMHMLQVDPLKRATIKDIREHEWF
NuaK2        YEFLETLGKGTYGKVKKARES-SGRLVAIKSIRKDKIQDLMHIRREIEIMSSN-HPHIIAIHEVFENSSKIVIVMEYASRGDLYDYIERQQ-LSEREARHFFRQIVSAVHYCHQNRVVHRDLKLENILLDANGNIKIADFGLSNLYHF----LQTFCGSPLYASPEIVNG--TGPEVDSWSLGVLLYILVHGTMPF--DHDHKILVKQISNGR-EP--P--KPSDCLGLIRWLLMVNPTRRATLEDVASHWWV
NuaK1        YELQETLGKGTYGKVKRATERFSGRVVAIKSIRKDKIQDMVHIRREIEIMSSN-HPHIISIYEVFENKDKIVIIMEYASKGELYDYIERRR-LSERETRHFFRQIVSAVHYCHKNGVVHRDLKLENILLDDNCNIKIADFGLSNLYQF----LQTFCGSPLYASPEIVNG--RGPEVDSWALGVLLYTLVYGTMPF--DFDHKNLIRQISSGR-EP--T--QPSDARGLIRWMLMVNPDRRATIEDIANHWWV
MARK4        YRLLRTIGKGNFAKVKLARHILTGREVAIKIIDKTQLSSLQKLFREVRIMKGN-HPNIVKLFEVIETEKTLYLVMEYASAGEVFDYLSHGR-MKEKEARAKFRQIVSAVHYCHQKNIVHRDLQAENLLLDAEANIKIADFGFSNEFTK----LDTFCGSPPYAAPELFQG--DGPEVDIWSLGVILYTLVSGSLPF--DHNLKELRERVLRGR-VP--F-YMSTDCESILRRFLVLNPAKRCTLEQIMKDKWI
MARK3        YRLLKTIGKGNFAKVKLARHILTGREVAIKIIDKTQLTSLQKLFREVRIMKIN-HPNIVKLFEVIETQKTLYLIMEYASGGKVFDYLAHGR-MKEKEARSKFRQIVSAVQYCHQKRIVHRDLKAENLLLDADMNIKIADFGFSNEFTK----LDTFCGSPPYAAPELFQG--DGPEVDVWSLGVILYTLVSGSLPF--DQNLKELRERVLRGR-IP--F-YMSTDCENLLKRFLVLNPIKRGTLEQIMKDRWI
MARK2        YRLLKTIGKGNFAKVKLARHILTGKEVAVKIIDKTQLSSLQKLFREVRIMKVN-HPNIVKLFEVIETEKTLYLVMEYASGGEVFDYLAHGR-MKEKEARAKFRQIVSAVQYCHQKFIVHRDLKAENLLLDADMNIKIADFGFSNEFTK----LDTFCGSPPYAAPELFQG--DGPEVDVWSLGVILYTLVSGSLPF--DQNLKELRERVLRGR-IP--F-YMSTDCENLLKKFLILNPSKRGTLEQIMKDRWM
MARK1        YRLQKTIGKGNFAKVKLARHVLTGREVAVKIIDKTQLTSLQKLFREVRIMKIN-HPNIVKLFEVIETEKTLYLVMEYASGGEVFDYLAHGR-MKEKEARAKFRQIVSAVQYCHQKYIVHRDLKAENLLLDGDMNIKIADFGFSNEFTK----LDTFCGSPPYAAPELFQG--DGPEVDVWSLGVILYTLVSGSLPF--DQNLKELRERVLRGR-IP--F-YMSTDCENLLKKLLVLNPIKRGSLEQIMKDRWM
QSK          YEIDRTIGKGNFAVVKRATHLVTKAKVAIKIIDKTQLENLKKIFREVQIMKMC-HPHIIRLYQVMETERMIYLVTEYASGGEIFDHLAHGR-MAEKEARRKFKQIVTAVYFCHCRNIVHRDLKAENLLLDANLNIKIADFGFSNLFTL----LKTWCGSPPYAAPELFEG--DGPKVDIWSLGVVLYVLVCGALPF--DSTLQNLRARVLSGR-IP--F-FMSTECEHLIRHMLVLDPNKRLSMEQICKHKWM
QIK          YDIEGTLGKGNFAVVKLGRHRITKTEVAIKIIDKSQLVNLEKIYREVQIMKMD-HPHIIKLYQVMETKSMLYLVTEYAKNGEIFDYLNHGR-LNESEARRKFWQILSAVDYCHGRKIVHRDLKAENLLLDNNMNIKIADFGFGNFFKL----LATWCGSPPYAAPEVFEG--EGPQLDIWSMGVVLYVLVCGALPF--DPTLPILRQRVLEGR-IP--Y-FMSEDCEHLIRRMLVLDPSKRLTIAQIKEHKWM
SIK          YDIERTLGKGNFAVVKLARHRVTKTQVAIKIIDKTRLSNLEKIYREVQLMKLN-HPHIIKLYQVMETKDMLYIVTEFAKNGEMFDYLSNGH-LSENEARKKFWQILSAVEYCHDHHIVHRDLKTENLLLDGNMDIKLADFGFGNFYKP----LSTWCGSPPYAAPEVFEG--EGPQLDIWSLGVVLYVLVCGSLPF--DPNLPTLRQRVLEGR-IP--F-FMSQDCESLIRRMLVVDPARRITIAQIRQHRWM
Domain2_SPEG YTFLEEKARGRFGVVRACRENATGRTFVAKIVPYAAE---RRVLQEYEVLRTH-HERIMSLHEAYITPRYLVLIAESCGNRELLCGLDRFR-YSEDDVATYMVQLLQGLDYLHGHHVLHLDIKPDNLLLAPDNALKIVDFGSAQPYNP----LGHRTGTLEFMAPEMVKG--IGSATDIWGAGVLTYIMLSGRSPFYEPPQE-TEARIVGGRAF-QLYP-NTSQSATLFLRKVLSVHPWSRPSLQDCLAHPWL
SgK494       LKILGLVAKGSFGTVLKVLDCTQKAVFAVKVVPKVKVTVRQC-KEEVSIQRQN-HPFVHSLGDSWQGKRHLFIMCSYCST-DLYSLWAVGC-FPEASIRLFAAELVLVLCYLHDLGIMHRDVKMENILLDERGHLKLTDFGLSRHVPQ----AYTICGTLQYMAPEVLSG--YNHAADWWSLGVLLFSLATGKFPVAAEDHVAMLASVTHSDIP----A-SLNQGLSLLLHELLCQNPLHRLRYHHFQVHPFF
PLK4         FKVGNLLGKGSFAGVYRAESIHTGLEVAIKMIDKKAMMV-QRVKNEVKIHCQK-HPSILELYNYFEDSNYVYLVLEMCHNGEMNRYLNRKP-FSENEARHFMHQIITGMLYLHSHGILHRDLTLSNLLLTRNMNIKIADFGLATQLKK----HYTLCGTPNYISPEIATR--HGLESDVWSLGCMFYTLLIGRPPFDTDVKN-TLNKVVLADMP----T-FLSIEAKDLIHQLLRRNPADRLSLSSVLDHPFM
PLK1         YVRGRLLSKGGFAKCFEISDADTKEVFAGKIVPKSLLQR-EKMSMEISIHRSA-HQHVVGFHGFFEDNDFVFVVLELCRRRSLLELHRRKA-LTEPEARYYLRQIVLGCQYLHRNRVIHRDLKLGNLFLNEDLEVKIGDFGLATKVER----KKTLCGTPNYIAPEVLSK--HSFEVDVWSIGCIMYTLLVGKPPFETSLKE-TYLRIKKNEIP----K-HINPVAASLIQKMLQTDPTARPTINELLNDEFF
PLK2         YCRGKVLGKGGFAKCYEMTDLTNNKVYAAKIIPHSRVQR-EKIDKEIELHRIH-HKHVVQFYHYFEDKENIYILLEYCSRRSMAHILARKV-LTEPEVRYYLRQIVSGLKYLHEQEILHRDLKLGNFFINEAMELKVGDFGLAARLER----RRTICGTPNYLSPEVLNK--HGCESDIWALGCVMYTMLLGRPPFETTLKE-TYRCIREARMP----S-SLLAPAKHLIASMLSKNPEDRPSLDDIIRHDFF
PLK3         YLKGRLLGKGGFARCYEATDTETGSAYAVKVIPQSRVQR-EKILNEIELHRDQ-HRHIVRFSHHFEDADNIYIFLELCSRKSLAHIWARHT-LLEPEVRYYLRQILSGLKYLHQRGILHRDLKLGNFFITENMELKVGDFGLAARLER----KKTICGTPNYVAPEVLLR--HGPEADVWSLGCVMYTLLCGSPPFETALKE-TYRCIKQVHLP----A-SLSLPARQLLAAILRASPRDRPSIDQILRHDFF
YANK1        FEILRAIGKGSFGKVCIVQKNDTKKMYAMKYMNKQKCNEVRNVFKELQIMQGE-HPFLVNLWYSFQDEEDMFMVVDLLLGGDLRYHLQNVH-FKEETVKLFICELVMALDYLQNQRIIHRDMKPDNILLDEHGHVHITDFNIAAMLPQ----ITTMAGTKPYMAPEMF--AGYSFAVDWWSLGVTAYELLRGRRPYRSSSSKEIVHTFETTVYP----S-AWSQEMVSLLKKLLEPNPDQRFSQSDVQNFPYM
YANK3        FQILRAIGKGSFGKVCIVQKRDTEKMYAMKYMNKQQCDEVRNVFRELEILQEE-HVFLVNLWYSFQDEEDMFMVVDLLLGGDLRYHLQNVQ-FSEDTVRLYICEMALALDYLRGQHIIHRDVKPDNILLDERGHAHLTDFNIATIIKR----ATALAGTKPYMAPEIF--TGYSFEVDWWSVGVMAYELLRGWRPYHSSAVESLVQLFSTVSYV----P-TWSKEMVALLRKLLTVNPEHRLSSQDVQAAPAL
YANK2        FQILRAIGKGSFGKVCIVQKRDTKKMYAMKYMNKQKCDEVRNVFRELQIMQGE-HPFLVNLWYSFQDEEDMFMVVDLLLGGDLRYHLQNVH-FTEGTVKLYICELALALEYLQRYHIIHRDIKPDNILLDEHGHVHITDFNIATVVKR----ASSMAGTKPYMAPEVF--PGYSYPVDWWSLGITAYELLRGWRPYHSVPIDEILNMFKVERYS----S-TWCKGMVALLRKLLTKDPESRVSSHDIQSVPYL
BARK1        FSVHRIIGRGGFGEVYGCRKADTGKMYAMKCLDKKRIQGETLALNERIMLS-VSCPFIVCMSYAFHTPDKLSFILDLMNGGDLHYHLQHGV-FSEADMRFYAAEIILGLEHMHNRFVVYRDLKPANILLDEHGHVRISDLGLACDFS-----PHASVGTHGYMAPEVL----YDSSADWFSLGCMLFKLLRGHSPFRQHTK--DKHMTLTMALP----D-SFSPELRSLLEGLLQRDVNRRLGCQEVKESPFF
BARK2        FSVHRIIGRGGFGEVYGCRKADTGKMYAMKCLDKKRIQGETLALNERIMLS-VSCPFIVCMTYAFHTPDKLCFILDLMNGGDLHYHLQHGV-FSEKEMRFYATEIILGLEHVHNRFVVYRDLKPANILLDEHGHARISDLGLACDFS-----PHASVGTHGYMAPEVL----YDSSADWFSLGCMLFKLLRGHSPFRQHTK--DKHMTLTVNLP----D-TFSPELKSLLEGLLQRDVSKRLGCQEVKEHSFF
GPRK7        FTEFRVLGKGGFGEVCAVQVKNTGKMYACKKLDKKRLGGEKMALLEKEILE-VSSPFIVSLAYAFESKTHLCLVMSLMNGGDLKFHINVGG-LDMSRVIFYSAQIACGMLHLHELGIVYRDMKPENGLLDDLGNCRLSDLGLAVEMKP----ITQRAGTNGYMAPEIL----YSYPVDWFAMGCSIYEMVAGRTPFKDYEKV-SKERTLQDEFQ--H-D-NFTEEAKDICRLFLAKKPEQRLRSDDPRKHHFF
RHOK         FLDFRVLGKGGFGEVSACQMKATGKLYACKKLNKKRLKGYQGAMVEKKILM-VHSRFIVSLAYAFETKADLCLVMTIMNGGDIRYHINVNG-FPEPRALFYTAQIICGLEHLHQRRIVYRDLKPENVLLDNDGNVRISDLGLAVELLK----TKGYAGTPGFMAPELL----YDFSVDYFALGVTLYEMIAARGPFRAREKV-ENKRIISEPYP----D-KFSQASKDFCEALLEKDPEKRLGFDKLRAHPLF
GPRK6        FRQYRVLGKGGFGEVCACQVRATGKMYACKKLEKKRIKGEAMALNEKQILE-VNSRFVVSLAYAYETKDALCLVLTLMNGGDLKFHIHMGG-FPEARAVFYAAEICCGLEDLHRERIVYRDLKPENILLDDHGHIRISDLGLAVHVPT----IKGRVGTVGYMAPEVV----YTFSPDWWALGCLLYEMIAGQSPFQQRKKI-KRELVKEVPYS----E-RFSPQARSLCSQLLCKDPAERLGCREVKEHPLF
GPRK5        FRQYRVLGKGGFGEVCACQVRATGKMYACKRLEKKRIKGESMALNEKQILE-VNSQFVVNLAYAYETKDALCLVLTIMNGGDLKFHINMGG-FEEERALFYAAEILCGLEDLHRENTVYRDLKPENILLDDYGHIRISDLGLAVKIPL----IRGRVGTVGYMAPEVL----YGLSPDYWGLGCLIYEMIEGQSPFRGREKV-KRERVLETEYS----H-KFSEEAKSICKMLLTKDAKQRLGCAEVKRHPFF
GPRK4        FRHYRVLGKGGFGEVCACQVRATGKMYACKKLQKKRIKGEAMALNEKRILE-VQSRFVVSLAYAYETKDALCLVLTIMNGGDLKFHINLGG-FDEQRAVFYAAELCCGLEDLQRERIVYRDLKPENILLDDRGHIRISDLGLATEIPR----VRGRVGTVGYMAPEVV----YTFSPDWWGLGCLIYEMIQGHSPFKKYEKV-KWERIKNDTYS----E-KFSEDAKSICRMLLTKNPSKRLGCAGVKQHPVF
MAST3        FETIKLISNGAYGAVYLVRHRDTRQRFAIKKINKQNLNQIQQVFVERDILT-AENPFVVSMFCSFETRRHLCMVMEYVEGGDCATLLNMGP-LPVDMARLYFAETVLALEYLHNYGIVHRDLKPDNLLITSLGHIKLTDFGLSKIGLI----DKQVCGTPEYIAPEVI----YGKPVDWWAMGVVLYEFLVGCVPFFGDPEE-LFGQVVSDEWPEGD-E-ALPADAQDLITRLLRQSPLDRLGTHEVKQHPFF
MAST1        FDTIKLISNGAYGAVYLVRHRDTRQRFAMKKINKQNLNQIQQAFVERDILT-AENPFVVGMFCSFETRRHLCMVMEYVEGGDCATLLNIGA-LPVEMARMYFAETVLALEYLHNYGIVHRDLKPDNLLITSMGHIKLTDFGLSKMGLL----DKQVCGTPEYIAPEVI----YGKPVDWWAMGIILYEFLVGCVPFFGDPEE-LFGQVISDDWPEGD-E-ALPTEAQLLISSLLQTNPLVRLGAFEVKQHSFF
MAST2        FETIKLISNGAYGAVFLVRHKSTRQRFAMKKINKQNLNQIQQAFVERDILT-AENPFVVSMFCSFDTKRHLCMVMEYVEGGDCATLLNIGA-LPVDMVRLYFAETVLALEYLHNYGIVHRDLKPDNLLITSMGHIKLTDFGLSKIGLL----DKQVCGTPEYIAPEVI----YGKPVDWWAMGIILYEFLVGCVPFFGDPEE-LFGQVISDEWPEGD-E-ALPPDAQDLTSKLLHQNPLERLGTYEVKQHPFF
MAST4        FETIKLISNGAYGAVYFVRHKESRQRFAMKKINKQNLNQIQQAFVERDILT-AENPFVVSMYCSFETRRHLCMVMEYVEGGDCATLMNMGP-LPVDMARMYFAETVLALEYLHNYGIVHRDLKPDNLLVTSMGHIKLTDFGLSKVGLL----DKQVCGTPEYIAPEVI----YGKPVDWWAMGIILYEFLVGCVPFFGDPEE-LFGQVISDEWPEKD-E----------------------------------
PDK1         FKFGKILGEGSFSTVVLARELATSREYAIKILEKRHINKVPYVTRERDVMS-LDHPFFVKLYFTFQDDEKLYFGLSYAKNGELLKYIKIGS-FDETCTRFYTAEIVSALEYLHGKGIIHRDLKPENILLNEDMHIQITDFGTAKVLSR----ANSFVGTAQYVSPELL----ACKSSDLWALGCIIYQLVAGLPPFRAGEYL-IFQKIIKLEFP----E-KFFPKARDLVEKLLVLDATKRLGCGPLKAHPFF
CRIK         FEVRSLVGCGHFAEVQVVREKATGDIYAMKVMKKKALEQVSFFEEERNILS-STSPWIPQLQYAFQDKNHLYLVMEYQPGGDLLSLLRYEQ-LDENLIQFYLAELILAVHSVHLMGYVHRDIKPENILVDRTGHIKLVDFGSAAKMNN----AKLPIGTPDYMAPEVL--GDYGLDCDWWSVGVIAYEMIYGRSPFAEGSAR-TFNNIMNFFFP-DD-P-KVSSDFLDLIQSLLC-GQKERLKF--LCCHPFF
ROCK2        YDVVKVIGRGAFGEVQLVRHKASQKVYAMKLLSKFEMSDSAFFWEERDIMA-ANSPWVVQLFYAFQDDRYLYMVMEYMPGGDLVNLMNYD--VPEKWAKFYTAEVVLALDAIHSMGLIHRDVKPDNMLLDKHGHLKLADFGTCMKMDH----CDTAVGTPDYISPEVL----YGRECDWWSVGVFLYEMLVGDTPFYADLVG-TYSKIMDHSFP-ED-A-EISKHAKNLICAFLT-DREVRLGREEIRQHPFF
ROCK1        YEVVKVIGRGAFGEVQLVRHKSTRKVYAMKLLSKFEMSDSAFFWEERDIMA-ANSPWVVQLFYAFQDDRYLYMVMEYMPGGDLVNLMNYD--VPEKWARFYTAEVVLALDAIHSMGFIHRDVKPDNMLLDKSGHLKLADFGTCMKMNR----CDTAVGTPDYISPEVL----YGRECDWWSVGVFLYEMLVGDTPFYADLVG-TYSKIMNHSFP-DD-N-DISKEAKNLICAFLT-DREVRLGREEIKRHLFF
DMPK1        FEILKVIGRGAFSEVAVVKMKQTGQVYAMKIMNKWDMGEVSCFREERDVLV-GDRRWITQLHFAFQDENYLYLVMEYYVGGDLLTLLKFGR-IPAEMARFYLAEIVMAIDSVHRLGYVHRDIKPDNILLDRCGHIRLADFGSCLKLRR----SLVAVGTPDYLSPEIL--GGYGPECDWWALGVFAYEMFYGQTPFYADTAE-TYGKIVHYHLPLVD-E-GVPEEARDFIQRLLC-PPETRLGRGDFRTHPFF
DMPK2        FEILKVIGRGAFGEVTVVRQRDTGQIFAMKMLHKWEMAETACFREERDVLV-GDSRWVTTLHYAFQDEEYLYLVMDYYAGGDLLTLLRFER-LPPELAQFYLAEMVLAIHSLHQLGYVHRDVKPDNVLLDVNGHIRLADFGSCLRLND----SSVAVGTPDYISPEIL--E-YGPQCDWWSLGVCAYELLFGETPFYAELVE-TYGKIMNHHFPPDV-P-DVPASAQDLIRQLLC-RQEERLGRDDFRNHPFF
MRCKb        FEIIKVIGRGAFGEVAVVKMKNTERIYAMKILNKWEMAETACFREERDVLV-GDCQWITALHYAFQDENHLYLVMDYYVGGDLLTLLKFEK-LPEDMARFYIGEMVLAIDSIHQLHYVHRDIKPDNVLLDVNGHIRLADFGSCLKMNQ----SSVAVGTPDYISPEIL--D-YGPECDWWSLGVCMYEMLYGETPFYAELVE-TYGKIMNHRFPSHV-T-DVSEEAKDLIQRLIC-SRERRLGQEDFKKHAFF
MRCKa        FEILKVIGRGAFGEVAVVKLKNADKVFAMKILNKWEMAETACFREERDVLV-GDNKWITTLHYAFQDDNNLYLVMDYYVGGDLLTLLKFER-LPEDMARFYLAEMVIAIDSVHQLHYVHRDIKPDNILMDMNGHIRLADFGSCLKLMQ----SSVAVGTPDYISPEIL--D-YGPECDWWSLGVCMYEMLYGETPFYAELVE-TYGKIMNHRFPAQV-T-DVSENAKDLIRRLIC-SREHRLGQEDFKKHPFF
NDR2         FESLKVIGRGAFGEVRLVQKKDTGHIYAMKILRKSDMEQVAHIRAERDILV-ADGAWVVKMFYSFQDKRNLYLIMEFLPGGDMMTLLKKDT-LTEEETQFYISETVLAIDAIHQLGFIHRDIKPDNLLLDAKGHVKLSDFGLCTGLKL----AYSTVGTPDYIAPEVF----YNKLCDWWSLGVIMYEMLIGYPPFCSEPQE-TYRKVMNWTFPPEV-P--ISEKAKDLILRFCI-DSENRIGNEEIKGHPFF
NDR1         FESLKVIGRGAFGEVRLVQKKDTGHVYAMKILRKADMEQVGHIRAERDILV-ADSLWVVKMFYSFQDKLNLYLIMEFLPGGDMMTLLKKDT-LTEEETQFYIAETVLAIDSIHQLGFIHRDIKPDNLLLDSKGHVKLSDFGLCTGLKL----AFSTVGTPDYIAPEVF----YNKLCDWWSLGVIMYEMLIGYPPFCSEPQE-TYKKVMNWTFPPEV-P--ISEKAKDLILRFCC-EWEHRIGAEEIKSNSFF
LATS2        FVKIKTLGIGAFGEVCLACKVDTHALYAMKTLRKKDVNQVAHVKAERDILA-ADNEWVVKLYYSFQDKDSLYFVMDYIPGGDMMSLLRMEV-FPEHLARFYIAELTLAIESVHKMGFIHRDIKPDNILIDLDGHIKLTDFGLCTGFRL----AHSLVGTPNYIAPEVL----YTQLCDWWSVGVILFEMLVGQPPFLAPPTE-TQLKVINWTIPAQV-K--LSPEARDLITKLCC-SADHRLGRDDLKAHPFF
LATS1        FVKIKTLGIGAFGEVCLARKVDTKALYATKTLRKKDVNQVAHVKAERDILA-ADNEWVVRLYYSFQDKDNLYFVMDYIPGGDMMSLLRMGI-FPESLARFYIAELTCAVESVHKMGFIHRDIKPDNILIDRDGHIKLTDFGLCTGFRL----AHSLVGTPNYIAPEVL----YTQLCDWWSVGVILFEMLVGQPPFLAQPLE-TQMKVINWSIPPQA-K--LSPEASDLIIKLCR-GPEDRLGKDEIKAHPFF
MSK2         FELLKVLGTGAYGKVFLVRKAGAGKLYAMKVLRKAALKTQEHTRTERSVLELRQAPFLVTLHYAFQTDAKLHLILDYVSGGEMFTHLQRQY-FKEAEVRVYGGEIVLALEHLHKLGIIYRDLKLENVLLDSEGHIVLTDFGLSKEFLR----TFSFCGTIEYMAPEIIR---HGKAVDWWSLGILLFELLTGASPFTLEERN-TQARILKCSFP----P-RIGPVAQDLLQRLLCKDPKKRLGAQEVRNHPFF
MSK1         FELLKVLGTGAYGKVFLVRKISTGKLYAMKVLKKATIKTTEHTRTERQVLEHRQSPFLVTLHYAFQTETKLHLILDYINGGELFTHLQRER-FTEHEVQIYVGEIVLALEHLHKLGIIYRDIKLENILLDSNGHVVLTDFGLSKEFVR----AYSFCGTIEYMAPDIVRG--HDKAVDWWSLGVLMYELLTGASPFTVDEKN-SQARILKSEYP----Q-EMSALAKDLIQRLLMKDPKKRLGCDEIKEHLFF
RSK3         FELLKVLGQGSFGKVFLVRKVTSGHLYAMKVLKKATLRDRVRTKMERDILADN-HPFVVKLHYAFQTEGKLYLILDFLRGGDLFTRLKEVM-FTEEDVKFYLAELALGLDHLHSLGIIYRDLKPENILLDEEGHIKLTDFGLSKEAIK----AYSFCGTVEYMAPEVV----HSHSADWWSYGVLMFEMLTGSLPFQGKRKE-TMTLILKAKMP----Q-FLSTEAQSLLRALFKRNPANRLGSEEIKRHVFY
RSK4         FELLKVLGQGSFGKVFLVRKKTAGQLYAMKVLKKASLRDRVRTKMERDILVEN-HPFIVKLHYAFQTEGKLYLILDFLRGGDVFTRLKEVL-FTEEDVKFYLAELALALDHLHQLGIVYRDLKPENILLDEIGHIKLTDFGLSKESVK----AYSFCGTVEYMAPEVV----HSQSADWWSYGVLMFEMLTGTLPFQGKRNE-TMNMILKAKMP----Q-FLSAEAQSLLRMLFKRNPANRLGSEEIKRHLFF
RSK2         FELLKVLGQGSFGKVFLVKKISARQLYAMKVLKKATLRDRVRTKMERDILVEN-HPFIVKLHYAFQTEGKLYLILDFLRGGDLFTRLKEVM-FTEEDVKFYLAELALALDHLHSLGIIYRDLKPENILLDEEGHIKLTDFGLSKESIK----AYSFCGTVEYMAPEVV----HTQSADWWSFGVLMFEMLTGTLPFQGKRKE-TMTMILKAKMP----Q-FLSPEAQSLLRMLFKRNPANRLGAEEIKRHSFF
RSK1         FELLKVLGQGSYGKVFLVRKVKAGQLYAMKVLKKATLRDRVRSKMERDILAEN-HPFIVKLHYAFQTEGKLYLILDFLRGGDLFTRLKEVM-FTEEDVKFYLAELALALDHLHSLGIIYRDLKPENILLDEEGHIKITDFGLSKEAIR----AYSFCGTIEYMAPEVV----HTQSADWWSFGVLMFEMLTGSLPFQGKRKE-TMALILKAKMP----Q-FLSGEAQSLLRALFKRNPCNRLGAEEIKRHPFF
p70S6Kb      FELLRVLGKGGYGKVFQVRKVQLGKIYAMKVLRKAKIKDTAHTRAERNILESK-HPFIVELAYAFQTGGKLYLILECLSGGELFTHLREGI-FLEDTACFYLAEITLALGHLHSQGIIYRDLKPENIMLSSQGHIKLTDFGLCKESIV----THTFCGTIEYMAPEIL----HNRAVDWWSLGALMYDMLTGSPPFTAERKK-TMDKIIRGKLP----P-YLTPDARDLVKKFLKRNPSQRIGGADVQRHPFF
p70S6K       FELLRVLGKGGYGKVFQVRKVTTGKIFAMKVLKKAMIKDTAHTKAERNILEEK-HPFIVDLIYAFQTGGKLYLILEYLSGGELFMQLREGI-FMEDTACFYLAEISMALGHLHQKGIIYRDLKPENIMLNHQGHVKLTDFGLCKESIV----THTFCGTIEYMAPEIL----HNRAVDWWSLGALMYDMLTGAPPFTGERKK-TIDKILKCKLP----P-YLTQEARDLLKKLLKRNAASRLGAGEVQAHPFF
AKT3         FDYLKLLGKGTFGKVILVREKASGKYYAMKILKKEVIDEVAHTLTESRV-LKTRHPFLTSLKYSFQTKDRLCFVMEYVNGGELFFHLRERV-FSEDRTRFYGAEIVSALDYLHSGKIVYRDLKLENLMLDKDGHIKITDFGLCKEGIT----MKTFCGTPEYLAPEVL----YGRAVDWWGLGVVMYEMMCGRLPFYNQHEK-LFELILMEDFP----R-TLSSDAKSLLSGLLIKDPNKRLGGKEIMRHSFF
AKT2         FDYLKLLGKGTFGKVILVREKATGRYYAMKILRKEVIDEVAHTVTESRV-LQTRHPFLTALKYAFQTHDRLCFVMEYANGGELFFHLRERV-FTEERARFYGAEIVSALEYLHSRDVVYRDIKLENLMLDKDGHIKITDFGLCKEGIT----MKTFCGTPEYLAPEVL----YGRAVDWWGLGVVMYEMMCGRLPFYNQHER-LFELILMEEFP----R-TLSPEAKSLLAGLLKKDPKQRLGGKEVMEHRFF
AKT1         FEYLKLLGKGTFGKVILVKEKATGRYYAMKILKKEVIDEVAHTLTENRV-LQSRHPFLTALKYSFQTHDRLCFVMEYANGGELFFHLRERV-FSEDRARFYGAEIVSALDYLHSKNVVYRDLKLENLMLDKDGHIKITDFGLCKEGIT----MKTFCGTPEYLAPEVL----YGRAVDWWGLGVVMYEMMCGRLPFYNQHEK-LFELILMEEFP----R-TLGPEAKSLLSGLLKKDPKQRLGGKEIMQHRFF
SGK2         FDFLKVIGKGNYGKVLLAKRKSDGAFYAVKVLQKKSIKEQSHIMAERSVLLKVRHPFLVGLRYSFQTPEKLYFVLDYVNGGELFFHLRERR-FLEPRARFYAAEVASAIGYLHSLNIIYRDLKPENILLDCQGHVVLTDFGLCKEGVT----TSTFCGTPEYLAPEVL----YDRAVDWWCLGAVLYEMLHGLPPFYSQVSQ-MYENILHQPIP----G-GRTVAACDLLQSLLHKDQRQRL-GLEIKNHVFF
SGK3         FDFLKVIGKGSFGKVLLAKRKLDGKFYAVKVLQKKIVKEQKHIMAERNVLLKVKHPFLVGLHYSFQTTEKLYFVLDFVNGGELFFHLRERS-FPEHRARFYAAEIASALGYLHSIKIVYRDLKPENILLDSVGHVVLTDFGLCKEGIT----TTTFCGTPEYLAPEVI----YDNTVDWWCLGAVLYEMLYGLPPFYCRVAE-MYDNILHKPLR----P-GVSLTAWSILEELLEKDRQNRL-GLEIQNHPFF
SGK          FHFLKVIGKGSFGKVLLARHKAEEVFYAVKVLQKKAIKEEKHIMSERNVLLKVKHPFLVGLHFSFQTADKLYFVLDYINGGELFYHLRERC-FLEPRARFYAAEIASALGYLHSLNIVYRDLKPENILLDSQGHIVLTDFGLCKENIT----TSTFCGTPEYLAPEVL----YDRTVDWWCLGAVLYEMLYGLPPFYSRTAE-MYDNILNKPLK----P-NITNSARHLLEGLLQKDRTKRL-GMEIKSHVFF
PKN3         FRCLAVLGRGHFGKVLLVQFKGTGKYYAIKALKKQEVDEIESLYCEKRILEATGHPFLLSLLVCFQTSSHARFVTEFVPGGDLMMQIED-V-FPEPQARFYVACVVLGLQFLHEKKIIYRDLKLDNLLLDAQGFLKIADFGLCKEGIR----TSTFCGTPEFLAPEVL----YTQAVDWWALGVLLYEMLVGECPFPGDEEE-VFDCIVNMDYP----G-FLSVQGLEFIQKLLQKCPEKRLGAEEIKVQPFF
PKN1         FKFLAVLGRGHFGKVLLSEFRPSGELFAIKALKKGDIDEVESLMCEKRILAAAGHPFLVNLFGCFQTPEHVCFVMEYSAGGDLMLHISD-V-FSEPRAIFYSACVVLGLQFLHEHKIVYRDLKLDNLLLDTEGYVKIADFGLCKEGMR----TSTFCGTPEFLAPEVL----YTRAVDWWGLGVLLYEMLVGESPFPGDEEE-VFDSIVNDEYP----R-FLSAEAIGIMRRLLRRNPERRLGSEDVKKQPFF
PKN2         FRCCAVLGRGHFGKVLLAEYKNTNEMFAIKALKKGDIDEVDSLMCEKRIFETVRHPFLVNLFACFQTKEHVCFVMEYAAGGDLMMHITD-V-FSEPRAVFYAACVVLGLQYLHEHKIVYRDLKLDNLLLDTEGFVKIADFGLCKEGMR----TSTFCGTPEFLAPEVL----YTRAVDWWGLGVLIYEMLVGESPFPGDEEE-VFDSIVNDEYP----R-FLSTEAISIMRRLLRRNPERRLGAEDVKKHPFF
PKCz         FDLIRVIGRGSYAKVLLVRLKKNDQIYAMKVVKKELVEDIDWVQTEKHVFEQSSNPFLVGLHSCFQTTSRLFLVIEYVNGGDLMFHMRQRK-LPEEHARFYAAEICIALNFLHERGIIYRDLKLDNVLLDADGHIKLTDYGMCKEGLT----TSTFCGTPNYIAPEIL----YGFSVDWWALGVLMFEMMAGRSPFDMNEDY-LFQVILEKPIP----R-FLSVKASHVLKGFLNKDPKERLGCSDIKSHAFF
PKCi         FDLLRVIGRGSYAKVLLVRLKKTDRIYAMKVVKKELVEDIDWVQTEKHVFEQSNHPFLVGLHSCFQTESRLFFVIEYVNGGDLMFHMRQRK-LPEEHARFYSAEISLALNYLHERGIIYRDLKLDNVLLDSEGHIKLTDYGMCKEGLT----TSTFCGTPNYIAPEIL----YGFSVDWWALGVLMFEMMAGRSPFDQNEDY-LFQVILEKQIP----R-SLSVKAASVLKSFLNKDPKERLGCADIQGHPFF
PKCd         FIFHKVLGKGSFGKVLLGELKGRGEYFAIKALKKDVVDDVECTMVEKRVLTLAENPFLTHLICTFQTKDHLFFVMEFLNGGDLMYHIDKGR-FELYRATFYAAEIMCGLQFLHSKGIIYRDLKLDNVLLDRDGHIKIADFGMCKENIR----ASTFCGTPDYIAPEIL----YTFSVDWWSFGVLLYEMLIGQSPFHGDEDE-LFESIRVDTYP----R-WITKESKDILEKLFEREPTKRLGVGNIKIHPFF
PKCt         FILHKMLGKGSFGKVFLAEFKKTNQFFAIKALKKDVVDDVECTMVEKRVLSLWEHPFLTHMFCTFQTKENLFFVMEYLNGGDLMYHISCHK-FDLSRATFYAAEIILGLQFLHSKGIVYRDLKLDNILLDKDGHIKIADFGMCKENMK----TNTFCGTPDYIAPEIL----YNHSVDWWSFGVLLYEMLIGQSPFHGQEEE-LFHSIRMDNYP----R-WLEKEAKDLLVKLFVREPEKRLGVGDIRQHPLF
PKCg         FSFLMVLGKGSFGKVMLAERRGSDELYAIKILKKDVIDDVDCTLVEKRVLALGRPHFLTQLHSTFQTPDRLYFVMEYVTGGDLMYHIQLGK-FKEPHAAFYAAEIAIGLFFLHNQGIIYRDLKLDNVMLDAEGHIKITDFGMCKENVT----TRTFCGTPDYIAPEII----YGKSVDWWSFGVLLYEMLAGQPPFDGEEEE-LFQAIMEQTYP----K-SLSREAVAICKGFLTKHPGKRLGSPTIRAHGFF
PKCa         FNFLMVLGKGSFGKVMLADRKGTEELYAIKILKKDVVDDVECTMVEKRVLALDKPPFLTQLHSCFQTVDRLYFVMEYVNGGDLMYHIQVGK-FKEPQAVFYAAEISIGLFFLHKRGIIYRDLKLDNVMLDSEGHIKIADFGMCKEHMT----TRTFCGTPDYIAPEII----YGKSVDWWAYGVLLYEMLAGQPPFDGEEDE-LFQSIMEHNYP----K-SLSKEAVSICKGLMTKHPAKRLGCRDVREHAFF
PKCb         FNFLMVLGKGSFGKVMLSERKGTDELYAVKILKKDVVDDVECTMVEKRVLALGKPPFLTQLHSCFQTMDRLYFVMEYVNGGDLMYHIQVGR-FKEPHAVFYAAEIAIGLFFLQSKGIIYRDLKLDNVMLDSEGHIKIADFGMCKENIT----TKTFCGTPDYIAPEII----YGKSVDWWAFGVLLYEMLAGQAPFEGEEDE-LFQSIMEHNYP----K-SMSKEAVAICKGLMTKHPGKRLGCRDIKEHAFF
PKCh         FEFIRVLGKGSFGKVMLARVKETGDLYAVKVLKKDVIDDVECTMTEKRILSLRNHPFLTQLFCCFQTPDRLFFVMEFVNGGDLMFHIKSRR-FDEARARFYAAEIISALMFLHDKGIIYRDLKLDNVLLDHEGHCKLADFGMCKEGIT----TATFCGTPDYIAPEIL----YGPAVDWWAMGVLLYEMLCGHAPFEAEEDD-LFEAILNDEYP----T-WLHEDATGILKSFMTKNPTMRLGSHAILRHPFF
PKCe         FNFIKVLGKGSFGKVMLAELKGKDEVYAVKVLKKDVIDDVDCTMTEKRILALRKHPYLTQLYCCFQTKDRLFFVMEYVNGGDLMFQIRSRK-FDEPRSRFYAAEVTSALMFLHQHGVIYRDLKLDNILLDAEGHCKLADFGMCKEGIT----TTTFCGTPDYIAPEIL----YGPSVDWWALGVLMYEMMAGQPPFEADEDD-LFESILHDDYP----V-WLSKEAVSILKAFMTKNPHKRLGCDAIKQHPFF
PKG1         FNIIDTLGVGGFGRVELVQLKSEESTFAMKILKKRHIRQQEHIRSEKQIMQ-AHSDFIVRLYRTFKDSKYLYMLMEACLGGELWTILDRGS-FEDSTTRFYTACVVEAFAYLHSKGIIYRDLKPENLILDHRGYAKLVDFGFAKK-IK----TWTFCGTPEYVAPEII----HDISADYWSLGILMYELLTGSPPFSGPPMK-TYNIILRGMFP----K-KIAKNAANLIKKLCRDNPSERLGNKDIQKHKWF
PKG2         LEIIATLGVGGFGRVELVKVKNENVAFAMKCIRKKHIKQQEHVYSEKRILE-LCSPFIVKLYRTFKDNKYVYMLLEACLGGELWSILDRGS-FDEPTSKFCVACVTEAFDYLHRLGIIYRDLKPENLILDAEGYLKLVDFGFAKK-IK----TWTFCGTPEYVAPEVI----HDFSVDFWSLGILVYELLTGNPPFSGVQMM-TYNLILKGKFP----R-KITRRPEDLIRRLCRQNPTERLGNNDIKKHRWL
PRKY         CDALVTMGTGTFGRVHLVKEKTAKHFFALKVMSIPDVKQEQHVHNEKSVLK-VSHPFLIRLFWTWHEERFLYMLMEYVPGGELFSYLNRGH-FSSTTGLFYSAEIICAIEYLHSKEIVYRDLKPENILLDRDGHIKLTDFGFAKK-LR----TWTLCGTPEYLAPEVI----HGRAVDWWALGILIFEMLSGFPPFFDDPFG-IYQKILAGKFP----R----------------------------------
PRKX         FDTLATVGTGTFGRVHLVKEKTAKHFFALKVMSIPDVKQEQHVHNEKSVLK-VSHPFLIRLFWTWHDERFLYMLMEYVPGGELFSYLNRGR-FSSTTGLFYSAEIICAIEYLHSKEIVYRDLKPENILLDRDGHIKLTDFGFAKK-LR----TWTLCGTPEYLAPEVI----HGRAVDWWALGILIFEMLSGFPPFFDDPFG-IYQKILAGKFP----R-HLDFHVKDLIKKLLVVDRTRRLGNNDVKHHRWF
PKACg        FERLRTLGMGSFGRVMLVRHQETGGHYAMKILNKQKVKQVEHILNEKRILQ-IDFPFLVKLQFSFKDNSYLYLVMEYVPGGEMFSRLRVGR-FSEPHACFYAAQVVLAVQYLHSLDLIHRDLKPENLLIDQQGYLQVTDFGFAKR-VR----TWTLCGTPEYLAPEII----YNKAVDWWALGVLIYEMAVGFPPFYADPIQ-IYEKIVSGRFP----S-KLSSDLKDLLRSLLQVDLTKRFGNGDIKNHKWF
PKACa        FERIKTLGTGSFGRVMLVKHKETGNHYAMKILDKQKVKQIEHTLNEKRILQ-VNFPFLVKLEFSFKDNSNLYMVMEYVPGGEMFSHLRIGR-FSEPHARFYAAQIVLTFEYLHSLDLIYRDLKPENLLIDQQGYIQVTDFGFAKR-VR----TWTLCGTPEYLAPEII----YNKAVDWWALGVLIYEMAAGYPPFFADPIQ-IYEKIVSGKFP----S-HFSSDLKDLLRNLLQVDLTKRFGNNDIKNHKWF
PKACb        FERKKTLGTGSFGRVMLVKHKATEQYYAMKILDKQKVKQIEHTLNEKRILQ-VNFPFLVRLEYAFKDNSNLYMVMEYVPGGEMFSHLRIGR-FSEPHARFYAAQIVLTFEYLHSLDLIYRDLKPENLLIDHQGYIQVTDFGFAKR-VR----TWTLCGTPEYLAPEII----YNKAVDWWALGVLIYEMAAGYPPFFADPIQ-IYEKIVSGKFP----S-HFSSDLKDLLRNLLQVDLTKRFGNSDIKTHKWF
AurA         FEIGRPLGKGKFGNVYLAREKQSKFILALKVLFKAQLVEHQL-RREVEIQSHR-HPNILRLYGYFHDATRVYLILEYAPLGTVYRELKLSK-FDEQRTATYITELANALSYCHSKRVIHRDIKPENLLLGSAGELKIADFGWSVHAPR----RTTLCGTLDYLPPEMI---MHDEKVDLWSLGVLCYEFLVGKPPFEANYQE-TYKRISRVEFP----D-FVTEGARDLISRLLKHNPSQRPMLREVLEHPWI
AurB         FEIGRPLGKGKFGNVYLAREKKSHFIVALKVLFKSQIVEHQL-RREIEIQAHH-HPNILRLYNYFYDRRRIYLILEYAPRGELYKELKSCT-FDEQRTATIMEELADALMYCHGKKVIHRDIKPENLLLGLKGELKIADFGWSVHAPR----RKTMCGTLDYLPPEMI---MHNEKVDLWCIGVLCYELLVGNPPFESAHNE-TYRRIVKVDFP----A-SVPTGAQDLISKLLRHNPSERLPLAQVSAHPWV
AurC         FEIGRPLGKGKFGNVYLARLKESHFIVALKVLFKSQILEHQL-RREIEIQAHQ-HPNILRLYNYFHDARRVYLILEYAPRGELYKELKSEK-LDEQRTATIIEEVADALTYCHDKKVIHRDIKPENLLLGFRGEVKIADFGWSVHTPE----RKTMCGTLDYLPPEMI---TYDEKVDLWCIGVLCYELLVGYPPFESAHSE-TYRRILKVDFP----L-SMPLGARDLISRLLRYQPLERLPLAQILKHPWV
SPEG         YDIHQEIGRGAFSYLRRIVERSSGLEFAAKFIPSQAKA-----RREARLLARQ-HDCVLYFHEAFERRRGLVIVTELC-TEELLERIRKPT-VCESEIRAYMRQVLEGIHYLHQSHVLHLDVKPENLLWAGEQQVRICDFGNAQELTP----QYCQYGTPEFVAPEIV---PVSGVTDIWPVGVVAFLCLTGISPFVGEDRT-TLMNIRNYNFEETTFL-SLSREARGFLIKVLVQD-RLRPTAEETLEHPWF
Obscn        YEVKEEIGRGVFGFVKRVQHKGNKILCAAKFIPLRSRA-----YRERDILAAS-HPLVTGLLDQFETRKTLILILELCSSEELLDRLRKGV-VTEAEVKVYIQQLVEGLHYLHSHGVLHLDIKPSNILV--REDIKICDFGFAQNITL----QFSQYGSPEFVSPEII---PVSEASDIWAMGVISYLSLTCSSPFAGEDRA-TLLNVLEGRWSSPMAA-HLSEDAKDFIKATLQRAPQARPSAAQCLSHPWF
STK33        YTFGRILGKGSFGIVIEATDKETETKWAIKKVNKEKAVKL---EREVNILKSK-HEHIIHLEQVFETPKKMYLVMELCEDGELKEILRKGH-FSENETRWIIQSLASAIAYLHNNDIVHRDLKLENIMKEINLNIKVTDFGLAVKKQM----LQATCGTPIYMAPEVI---DYSQQCDIWSIGVVMYMLLRGEPPFLASEAK-LFELIRKGEFENAVWN-SISDCAKSVLKQLMKVDPAHRITAKELLDNQWL
MNK2         QLQEDVLGEGAHARVQTCINLITSQEYAVKIIEKQPGRV----FREVEMLYQQGHRNVLELIEFFEEEDRFYLVFEKMRGGSILSHIKRRH-FNELEASVVVQDVASALDFLHNKGIAHRDLKPENILCNQVSPVKICDFDLGSGIKE----LLTPCGSAEYMAPELV---AYDKRCDLWSLGVILYILLSGYPPFVGRRQNMLFESIQEGKFPDKDWA-HISCAAKDLISKLLVRDAKQRLSAAQVLQHPWV
MNK1         KLTSELLGEGAYAKVQGAVSLQNGKEYAVKIIEKQAGRV----FREVETLYQQGNKNILELIEFFEDDTRFYLVFEKLQGGSILAHIKQKH-FNEREASRVVRDVAAALDFLHTKGIAHRDLKPENILCEKVSPVKICDFDLGSGMKE----LTTPCGSAEYMAPEVV---AYDKRCDLWSLGVVLYIMLSGYPPFVGHRQNKLFESIQEGKFPDKDWA-HISSEAKDLISKLLVRDAKQRLSAAQVLQHPWV
PKD2         IFPDEVLGSGQFGVVYGGKHRKTGRDVAVKVIDKLRFESQ---RNEVAILQSR-HPGIVNLECMFETPEKVFVVMEKLH-GDMLEMLSEKR-LPERLTKFLITQILVALRHLHFKNIVHCDLKPENVLLDPFPQVKLCDFGFARIIGF----RRSVVGTPAYLAPEVL---GYNRSLDMWSVGVIMYVSLSGTFPF---EDEDINDQIQNAAYPASPWS-HISAGAIDLINNLLQVKMRKRYSVDKSLSHPWL
PKD3         IFADEVLGSGQFGIVYGGKHRKTGRDVAIKVIDKMRFESQ---RNEVAILQNH-HPGIVNLECMFETPERVFVVMEKLH-GDMLEMLSEKR-LPERITKFMVTQILVALRNLHFKNIVHCDLKPENVLLEPFPQVKLCDFGFARIIGF----RRSVVGTPAYLAPEVL---GYNRSLDMWSVGVIIYVSLSGTFPF---EDEDINDQIQNAAYPPNPWR-EISGEAIDLINNLLQVKMRKRYSVDKSLSHPWL
PKD1         IFPDEVLGSGQFGIVYGGKHRKTGRDVAIKIIDKLRFESQ---RNEVAILQNH-HPGVVNLECMFETPERVFVVMEKLH-GDMLEMLSEKR-LPEHITKFLITQILVALRHLHFKNIVHCDLKPENVLLDPFPQVKLCDFGFARIIGF----RRSVVGTPAYLAPEVL---GYNRSLDMWSVGVIIYVSLSGTFPF---EDEDIHDQIQNAAYPPNPWK-EISHEAIDLINNLLQVKMRKRYSVDKTLSHPWL
MAPKAPK5     INWTQKLGAGISGPVRVCVKKSTQERFALKILLDRP----KA-RNEVRLHMMATHPNIVQIIEVFANSARLLIVMEMMEGGELFHRIQH-H-FTEKQASQVTKQIALALRHCHLLNIAHRDLKPENLLFSLDAPVKLCDFGFAKID-D----LMTPQFTPYYVAPQVL---RYNKSCDLWSLGVIIYVMLCGYPPFYSKIPKDMRRKIMTGSFPEEEWS-QISEMAKDVVRKLLKVKPERRLTIEGVLDHPWL
MAPKAPK2     KVTSQVLGLGINGKVLQIFNKRTQEKFALKMLQDCP----KA-RREVELHWRSQCPHIVRIVDVYENLKCLLIVMECLDGGELFSRIDRGA-FTEREASEIMKSIGEAIQYLHSINIAHRDVKPENLLYRPNAILKLTDFGFAKETTS----LTTPCYTPYYVAPEVL---KYDKSCDMWSLGVIMYILLCGYPPFYS-ISPGMKTRIRMGQFPNPEWS-EVSEEVKMLIRNLLKTEPTQRMTITEFMNHPWI
MAPKAPK3     QLSKQVLGLGVNGKVLECFHRRTGQKCALKLLYDSP----KA-RQEVDHHWQSGGPHIVCILDVYENMRCLLIIMECMEGGELFSRIERGA-FTEREAAEIMRDIGTAIQFLHSHNIAHRDVKPENLLYEKDAVLKLTDFGFAKETTA----LQTPCYTPYYVAPEVL---KYDKSCDMWSLGVIMYILLCGFPPFYS-ISPGMKRRIRLGQFPNPEWS-EVSEDAKQLIRLLLKTDPTERLTITQFMNHPWI
Domain2_RSK4 YELKEDIGVGSYSVCKRCIHATTNMEFAVKIIDKS--RDP---SEEIEILMRGQHPNIITLKDVFDDGRYVYLVTDLMKGGELLDRIKQKC-FSEREASDILYVISKTVDYLHCQGVVHRDLKPSNILMASADSIRICDFGFAKQLRL----LLTPCYTANFVAPEVL---GYDAACDIWSLGVLFYTMLAGYTPF---PEE-ILLRIGNGKLSGGNWD-NISDGAKDLLSHMLHMDPHQRYTAEQILKHSWI
Domain2_RSK1 YEIKEDIGVGSYSVCKRCVHKATDTEYAVKIIDKS--RDP---SEEIEILLRGQHPNIITLKDVYDDGKFVYLVMELMRGGELLDRIRQRY-FSEREASDVLCTITKTMDYLHSQGVVHRDLKPSNILRGSPESIRVCDFGFAKQLRL----LMTPCYTANFVAPEVL---GYDAACDIWSLGILLYTMLAGFTPF---PEE-ILARIGSGKLSGGNWD-SISDAAKDVVSKMLHVDPHQRLTAMQVLKHPWV
Domain2_RSK3 YVVKETIGVGSYSECKRCVHKATNMEYAVKVIDKS--RDP---SEEIEILLRGQHPNIITLKDVYDDGKHVYLVTELMRGGELLDKIRQKF-FSEREASFVLHTIGKTVEYLHSQGVVHRDLKPSNILVGNPECLRICDFGFAKQLRL----LMTPCYTANFVAPEVL---GYDEGCDIWSLGILLYTMLAGYTPF---PEE-ILTRIGSGKLSGGNWN-TVSETAKDLVSKMLHVDPHQRLTAKQVLQHPWV
Domain2_RSK2 YEVKEDIGVGSYSVCKRCIHKATNMEFAVKIIDKS--RDP---TEEIEILLRGQHPNIITLKDVYDDGKYVYVVTELMKGGELLDKIRQKF-FSEREASAVLFTITKTVEYLHAQGVVHRDLKPSNILVGNPESIRICDFGFAKQLRL----LMTPCYTANFVAPEVL---GYDAACDIWSLGVLLYTMLTGYTPF---PEE-ILARIGSGKLSGGYWN-SVSDTAKDLVSKMLHVDPHQRLTAALVLRHPWI
Domain2_MSK1 DLKDKPLGEGSFSICRKCVHKKSNQAFAVKIISKR--ANT---QKEITALKLEGHPNIVKLHEVFHDQLHTFLVMELLNGGELFERIKKKH-FSETEASYIMRKLVSAVSHMHDVGVVHRDLKPENLLTDNLE-IKIIDFGFARLKPP----LKTPCFTLHYAAPELL---GYDESCDLWSLGVILYTMLSGQVPFQSHAVE-IMKKIKKGDFEGEAWK-NVSQEAKDLIQGLLTVDPNKRLKMSGLRYNEWL
Domain2_MSK2 ------LGQGSFSVCRRCRQRQSGQEFAVKILSRR--ANT---QREVAALRLQSHPNVVNLHEVHHDQLHTYLVLELLRGGELLEHIKKRH-FSESEASQILRSLVSAVSFMHEAGVVHRDLKPENILAPGAP-VKIIDFGFARLRPP----MQTPCFTLQYAAPELL---GYDESCDLWSLGVILYMMLSGQVPFQGAAAE-IMCKIREGRLDGEAWQ-GVSEEAKELVRGLLTVDPAKRLKLEGLRGSSWL
TTN          YMIAEDLGRGEFGIVHRCVETSSKKTYMAKFVK----GTDVLVKKEISILNIR-HRNILHLHESFESMEELVMIFEFISGLDIFERITSAE-LNEREIVSYVHQVCEALQFLHSHNIGHFDIRPENI-IRRSSTIKIIEFGQARQLKN----FRLLFTAPEYYAPEVH---VVSTATDMWSLGTLVYVLLSGINPFLAENQQ-IIENIMNAEFDEEAFK-EISIEAMDFVDRLLVKERKSRMTASEALQHPWL
Trio         YSEVAELGRGRFSVVKKCDQKGTKRAVATKFVNKK--KRDQV-THELGILQSQ-HPLLVGLLDTFETPTSYILVLEMADQGRLLDCVRWGS-LTEGKIRAHLGEVLEAVRYLHNCRIAHLDLKPENILVLAKPTIKLADFGDAVQLNY----IHQLLGNPEFAAPEII---PVSLTSDTWSVGVLTYVLLSGVSPFLDDVEE-TCLNICRLDFPDDYFK-GVSQKAKEFVCFLLQEDPAKRPSAALALQEQWL
Trad         YTELNEIGRGRFSIVKKCIHKATRKDVAVKFVSKK--KKEQA-AHEAALLQHQ-HPQYITLHDTYESPTSYILILELMDDGRLLDYLNHDE-LMEEKVAFYIRDIMEALQYLHNCRVAHLDIKPENLLIIPVPRVKLIDLEDAVQISH----IHHLLGNPEFAAPEVI---PVSLGTDIWSIGVLTYVMLSGVSPFLDEKEE-TCINVCRVDFPHEYFC-GVSNAARDFINVILQEDFRRRPTAATCLQHPWL
PHKg2        YDPKDVIGRGVSSVVRRCVHRATGHEFAVKIMEVT-APEQEATRRETHILRQAGHPHIITLIDSYESSSFMFLVFDLMRKGELFDYLEKVA-LSEKETRSIMRSLLEAVSFLHANNIVHRDLKPENIL-DDNMQIRLSDFGFSCHLEK----LRELCGTPGYLAPEIL--PGYGKEVDLWACGVILFTLLAGSPPFWHRQIL-MLRMIMEGQFSSPEWD-DRSSTVKDLISRLLQVDPEARLTAEQALQHPFF
PHKg1        YEPKEILGRGVSSVVRRCIHKPTSQEYAVKVIDVTGGPEEEATLKEVDILRKSGHPNIIQLKDTYETNTFFFLVFDLMKRGELFDYLEKVT-LSEKETRKIMRALLEVICTLHKLNIVHRDLKPENIL-DDNMNIKLTDFGFSCQLER----LREVCGTPSYLAPEII--PGYGKEVDMWSTGVIMYTLLAGSPPFWHRQML-MLRMIMSGNFGSPEWD-DYSDTVKDLVSRFLVVQPQNRYTAEEALAHPFF
smMLCK       YDIEERLGSGKFGQVFRLVEKKTRKVWAGKFFKA---SAKNI-RQEISIMNCH-HPKLVQCVDAFEEKANIVMVLEIVSGGELFERIDEDE-LTERECIKYMRQISEGVEYIHKQGIVHLDLKPENI-MKTGTRIKLIDFGLARRLES----LKVLFGTPEFVAPEVI---PIGYATDMWSIGVICYILVSGLSPFMGDDNE-TLANVTSATFDDEAFD-EISDDAKDFISNLLKKDMKNRLDCTQCLQHPWL
skMLCK       MNSKEALGGGKFGAVCTCMEKATGLKLAAKVIKK---TPKMV-LLEIEVMNQN-HRNLIQLYAAIETPHEIVLFMEYIEGGELFERIDEDH-LTEVDTMVFVRQICDGILFMHKMRVLHLDLKPENI-LTTGHLVKIIDFGLARRYNK----LKVNFGTPEFLSPEVV---QISDKTDMWSMGVITYMLLSGLSPFLGDDTE-TLNNVLSGNFDEETFE-AVSDEAKDFVSNLIVKDQRARMNAAQCLAHPWL
caMLCK       VCQHEVLGGGRFGQVHRCTEKSTGLPLAAKIIKV---SAKDV-KNEINIMNQS-HVNLIQLYDAFESKHSCTLVMEYVDGGELFDRIDEKH-LTELDVVLFTRQICEGVHYLHQHYILHLDLKPENI-LQTGHQIKIIDFGLARRYKK----LKVNFGTPEFLAPEVV---FVSFPTDMWSVGVITYMLLSGLSPFLGEDAE-TMNFIVNCSFDADTFE-GLSEEAKDFVSRLLVKEKSCRMSATQCLKHEWL
SgK085       VSKTEILGGGRFGQVHKCEETATGLKLAAKIIKT---GMKEV-KNEISVMNQD-HANLIQLYDAFESKNDIVLVMEYVDGGELFDRIDESN-LTELDTILFMKQICEGIRHMHQMYILHLDLKPENI-LRDAKQIKIIDFGLARRYKK----LKVNFGTPEFLAPEVV---FVSFPTDMWSVGVIAYMLLSGLSPFLGDDAE-TLNNILACRLEDEEFQ-DISEEAKEFISKLLIKEKSWRISASEALKHPWL
DAPK2        YDIGEELGSGQFAIVKKCREKSTGLEYAAKFIKKRQSRGVEI-EREVSILRQL-HHNVITLHDVYENRTDVVLILELVSGGELFDFLQK-S-LSEEEATSFIKQILDGVNYLHTKKIAHFDLKPENIMLIPIPHIKLIDFGLAHEIEE----FKNIFGTPEFVAPEIV---PLGLEADMWSIGVITYILLSGASPFLGDKQE-TLANITAVSFDEEFFS-QTSELAKDFIRKLLVKETRKRLTIQEALRHPWI
DAPK1        YDTGEELGSGQFAVVKKCREKSTGLQYAAKFIKKRRTRGVDI-EREVSILKEQ-HPNVITLHEVYENKTDVILILELVAGGELFDFLEK-S-LTEEEATEFLKQILNGVYYLHSLQIAHFDLKPENIMLVPKPRIKIIDFGLAHKIDE----FKNIFGTPEFVAPEIV---PLGLEADMWSIGVITYILLSGASPFLGDKQE-TLANVSAVNFEDEYFS-NTSALAKDFIRRLLVKDPKKRMTIQDSLQHPWI
DAPK3        YEMGEELGSGQFAIVRKCRQKGTGKEYAAKFIKKRRLRGVEI-EREVNILRER-HPNIITLHDIFENKTDVVLILELVSGGELFDFLEK-S-LTEDEATQFLKQILDGVHYLHSKRIAHFDLKPENIMLVPNPRIKLIDFGIAHKIEE----FKNIFGTPEFVAPEIV---PLGLEADMWSIGVITYILLSGASPFLGEKQE-TLTNISAVNFDEEYFS-NTSELAKDFIRRLLVKDPKRRMTIAQSLEHSWI
DRAK2        ILTSKELGRGKFAVVRQCISKSTGQEYAAKFLKKRR-GQDEI-LHEIAVLELKSCPRVINLHEVYENTSEIILILEYAAGGEIFSLLELAM-VSENDVIRLIKQILEGVYYLHQNNIVHLDLKPQNI-LYPLGDIKIVDFGMSRKIGE----LREIMGTPEYLAPEIL---PITTATDMWNIGIIAYMLLTHTSPFVGENQE-TYLNISQVNYSEETFS-SVSQLATDFIQSLLVKNPEKRPTAEICLSHSWL
DRAK1        LCPGRELGRGKFAVVRKCIKKDSGKEFAAKFMRKRR-GQDEI-IHEIAVLELQDNPWVINLHEVYETASEMILVLEYAAGGEIFDQVDREA-FKEKDVQRLMRQILEGVHFLHTRDVVHLDLKPQNI-LSPLGDIKIVDFGLSRILKE----LREIMGTPEYVAPEIL---PISMATDMWSIGVLTYVMLTGISPFLGNKQE-TFLNISQMNYSEEEFD-VLSESAVDFIRTLLVKKPEDRATAEECLKHPWL
CASK         YELCEVIGKGPFSVVRRCINRETGQQFAVKIVDVAK-SSPDL-KREASICHMK-HPHIVELLETYSSDGMLYMVFEFMDGADLCFEIKRAV-YSEAVASHYMRQILEALRYCHDNNIIHRDVKPHCVLLENSAPVKLGGFGVAIQLGV----AGGRVGTPHFMAPEVV---PYGKPVDVWGCGVILFILLSGCLPFYGTE-R-LFEGIIKGKMNPRQWS-HISESAKDLVRRMLMLDPAERITVYEALNHPWL
CaMK2b       YQLYEDIGKGAFSVVRRCVKLCTGHEYAAKIINTKK-AR-KL-EREARICRLK-HSNIVRLHDSISEEGFHYLVFDLVTGGELFEDIAREY-YSEADASHCIQQILEAVLHCHQMGVVHRDLKPENLLLCKGAAVKLADFGLAIEVQA----WFGFAGTPGYLSPEVL---AYGKPVDIWACGVILYILLVGYPPFWDEQHK-LYQQIKAGAFPSPEWD-TVTPEAKNLINQMLTINPAKRITAHEALKHPWV
CaMK2g       YQLFEELGKGAFSVVRRCVKKTSTQEYAAKIINTKK-AR-KL-EREARICRLK-HPNIVRLHDSISEEGFHYLVFDLVTGGELFEDIAREY-YSEADASHCIHQILESVNHIHQHDIVHRDLKPENLLLCKGAAVKLADFGLAIEVQA----WFGFAGTPGYLSPEVL---PYGKPVDIWACGVILYILLVGYPPFWDEQHK-LYQQIKAGAFPSPEWD-TVTPEAKNLINQMLTINPAKRITADQALKHPWV
CaMK2d       YQLFEELGKGAFSVVRRCMKIPTGQGYAAKIINTKK-AR-KL-EREARICRLK-HPNIVRLHDSISEEGFHYLVFDLVTGGELFEDIAREY-YSEADASHCIQQILESVNHCHLNGIVHRDLKPENLLLSKGAAVKLADFGLAIEVQA----WFGFAGTPGYLSPEVL---PYGKPVDMWACGVILYILLVGYPPFWDEQHR-LYQQIKAGAFPSPEWD-TVTPEAKDLINKMLTINPAKRITASEALKHPWI
CaMK2a       YQLFEELGKGAFSVVRRCVKVLAGQEYAAKIINTKK-AR-KL-EREARICRLK-HPNIVRLHDSISEEGHHYLIFDLVTGGELFEDIAREY-YSEADASHCIQQILEAVLHCHQMGVVHRDLKPENLLLLKGAAVKLADFGLAIEVEA----WFGFAGTPGYLSPEVL---PYGKPVDLWACGVILYILLVGYPPFWDEQHR-LYQQIKAGAFPSPEWD-TVTPEAKDLINKMLTINPSKRITAAEALKHPWI
CHK2         YIMSKTLGSGACGEVKLAFERKTCKKVAIKIISKRKFARENV-ETEIEILKKN-HPCIIKIKNFFDAE-DYYIVLELMEGGELFDKVGNKR-LKEATCKLYFYQMLLAVQYLHENGIIHRDLKPENVLLEEDCLIKITDFGHSKILGL----MRTLCGTPTYLAPEVL---GYNRAVDCWSLGVILFICLSGYPPFSEHTQVSLKDQITSGKFIPEVWA-EVSEKALDLVKKLLVVDPKARFTTEEALRHPWL
VACAMKL      YDLGQVIKTEEFCEIFRAKDKTTGKLHTCKKFQKRD-KVRAA-KNEIGILKMK-HPNILQLVDVFVTRKEYFIFLELATGREVFDWIDQGY-YSERDTSNVVRQVLEAVAYLHSLKIVHRNLKLENLVYLKNSKIVISDFHLAKLENL----IKEPCGTPEYL----------------------------GNPPFYEEHDKNLFRKILAGDFDSPYWD-DISQAAKDLVTRLMEVEQDQRITAEEAISHEWI
DCAMKL3      YETGRVIGDGNFAVVKECRHRETRQAYAMKIIDKSR-GKEMV-DSEILIIQSS-HPNIVKLHEVYETDMEIYLILEYVQGGDLFDAIESVK-FPEPDAALMIMDLCKALVHMHDKSIVHRDLKPENLLQDKSTTLKLADFGLAKHVVP----IFTVCGTPTYVAPEIL---GYGLEVDMWAAGVILYILLCGFPPFRSPDQDELFNIIQLGHFLPPYWD-NISDAAKDLVSRLLVVDPKKRYTAHQVLQHPWI
DCAMKL2      YKIGKVIGDGNFAVVKECIDRSTGKEFALKIIDKAK-GKELI-ENEVSILRRK-HPNIIMLVEEMETATELFLVMELVKGGDLFDAISSTK-YTERDGSAMVYNLANALRYLHGLSIVHRDIKPENLLCDGTKSLKLGDFGLATVVEP----LYTVCGTPTYVAPEII---GYGLKVDIWAAGVITYILLCGFPPFRSELQEDLFDQILAGKFPAPYWD-NITDSAKELISQMLQVNVEARCTAGQILSHPWV
DCAMKL1      YKVGRTIGDGNFAVVKECVERSTAREYALKIIKKSK-GKEMI-QNEVSILRRK-HPNIVLLIEEMDVPTELYLVMELVKGGDLFDAISTNK-YTERDASGMLYNLASAIKYLHSLNIVHRDIKPENLLYDGSKSLKLGDFGLATIVDP----LYTVCGTPTYVAPEII---GYGLKVDIWAAGVITYILLCGFPPFRGSDQEVLFDQILMGQFPSPYWD-NVSDSAKELITMMLLVDVDQRFSAVQVLEHPWV
PSKH1        YDIKALIGRGSFSRVVRVEHRATRQPYAIKMIETKY-GREVC-ESELRVLRRR-HANIIQLVEVFETQERVYMVMELATGGELFDRIAKGS-FTERDATRVLQMVLDGVRYLHALGITHRDLKPENLLYGTDSKIIITDFGLASARKL----MKTTCGTPEYIAPEVL---PYTNSVDMWALGVIAYILLSGTMPFEDDRTR-LYRQILRGKYSGEPWP-SVSNLAKDFIDRLLTVDPGARMTALQALRHPWV
PSKH2        YDIKALIGTGSFSRVVRVEQKTTKKPFAIKVMETRE-GREAC-VSELSVLRRS-HRYIVQLMEIFETEDQVYMVMELATGGELFDRLAQGS-FTERDAVRILQMVADGIRYLHALQITHRNLKPENLLYGEESKILITDFGLAYSGKT----MKTLCGTPEYIAPEVL---PYTSAVDMWALGVITYALLSGFLPFDDEQTR-LYRKILKGKYTGEPWP-SISHLAKDFIDKLLILEAGHRMSAGQALDHPWV
CaMK4        FEVESELGRGATSIVYRCKQKGTQKPYALKVL-KKT-KK-IV-RTEIGVLLRS-HPNIIKLKEIFETPTEISLVLELVTGGELFDRIEKGY-YSERDAADAVKQILEAVAYLHENGIVHRDLKPENLLYAPDAPLKIADFGLSKIVEL----MKTVCGTPGYCAPEIL---AYGPEVDMWSVGIITYILLCGFEPFYDEDQF-MFRRILNCEFISPWWD-EVSLNAKDLVRKLIVLDPKKRLTTFQALQHPWV
CaMK1b       YEIRERLGSGAFSEVVLAQERGSAHLVALKCIPKKA-GKELV-ENEIAVLRRS-HPNIVALEDVHESPSHLYLAMELVTGGELFDRIERGS-YTEKDASHLVGQVLGAVSYLHSLGIVHRDLKPENLLYFEDSKIMVSDFGLSKIQAM----LGTACGTPGYVAPELL---PYGKAVDVWALGVISYILLCGYPPFYDEDPE-LFSQILRASFDSPFWG-DISESAKDFIRHLLERDPQKRFTCQQALRHLWV
CaMK1g       FIFMEVLGSGAFSEVFLVKQRLTGKLFALKCI-KKS-FRDSL-ENEIAVLKKK-HENIVTLEDIYESTTHYYLVMQLVSGGELFDRIERGV-YTEKDASLVIQQVLSAVKYLHENGIVHRDLKPENLLYEENSKIMITDFGLSKMEQI----MSTACGTPGYVAPEVL---PYSKAVDCWSIGVITYILLCGYPPFYEEESK-LFEKIKEGYFESPFWD-DISESAKDFICHLLEKDPNERYTCEKALSHPWI
CaMK1d       FEFKETLGTGAFSEVVLAEEKATGKLFAVKCIPKKA-GKESI-ENEIAVLRKK-HENIVALEDIYESPNHLYLVMQLVSGGELFDRIEKGF-YTEKDASTLIRQVLDAVYYLHRMGIVHRDLKPENLLYDEESKIMISDFGLSKMEGV----MSTACGTPGYVAPEVL---PYSKAVDCWSIGVIAYILLCGYPPFYDEDSK-LFEQILKAEFDSPYWD-DISDSAKDFIRNLMEKDPNKRYTCEQAARHPWI
CaMK1a       YDFRDVLGTGAFSEVILAEDKRTQKLVAIKCIAKEA-GKESM-ENEIAVLHKK-HPNIVALDDIYESGGHLYLIMQLVSGGELFDRIEKGF-YTERDASRLIFQVLDAVKYLHDLGIVHRDLKPENLLYDEDSKIMISDFGLSKMEDV----LSTACGTPGYVAPEVL---PYSKAVDCWSIGVIAYILLCGYPPFYDEDAK-LFEQILKAEFDSPYWD-DISDSAKDFIRHLMEKDPEKRFTCEQALQHPWI
ULK4         FILYEEIGRGSKTVVYKGRRKGTINFVAILCTD----KCRRPEITNWVRLTRIKHKNIVTFHEWYETSNHLWLV----------------ENLPEDVVREFGIDLISGLHHLHKLGILFCDISPRKILLEGPGTLKFSNFCLAKVEGEENKKMKSRKGSPVYTAPEVVRGADFSISSDLWSLGCLLYEMFSGKPPFFSV--SELTEKILCEDLPPIPKDPKASSDFINLLDGLLQRDPQKRLTWTRLLQHSFW
Fused        YHVLEMIGEGSFGRVYKGRRKYSAQVVALKFIPLGR-KELRNLQREIEIMRGLRHPNIVHMLDSF--DKEVVVVTDYAE-GELFQIL-DDGKLPEDQVQAIAAQLVSALYYLHSHRILHRDMKPQNILLAKGGGIKLCDFGFARAMSTNTMVLTSIKGTPLYMSPELVEERPYDHTADLWSVGCILYELAVGTPPFYSI--FQLVSLILKDPWP----S-TISPCFKNFLQGLLTKDPRQRLSWPDLLYHPFI
NEK6         FQIEKKIGRGQFSEVYKATCLLDRKTVALKKVQFEMMKARQDCVKEIGLLKQLNHPNIIKYLDSF--DNELNIVLELADAGDLSQMIKQKRLIPERTVWKYFVQLCSAVEHMHSRRVMHRDIKPANVFITATGVVKLGDLGLGRFFSSETTAAHSLVGTPYYMSPERIHENGYNFKSDIWSLGCLLYEMAALQSPFYNL--FSLCQKIEQC-YPPLPGE-HYSEKLRELVSMCICPDPHQRPGSLEQLRPQGS
NEK7         FRIEKKIGRGQFSEVYRAACLLDGVPVALKKVQFDLMKARADCIKEIDLLKQLNHPNVIKYYASF--DNELNIVLELADAGDLSRMIKQKRLIPERTVWKYFVQLCSALEHMHSRRVMHRDIKPANVFITATGVVKLGDLGLGRFFSSKTTAAHSLVGTPYYMSPERIHENGYNFKSDIWSLGCLLYEMAALQSPFYNL--YSLCKKIEQC-YPPLPSD-HYSEELRQLVNMCINPDPEKRPDV---------
NEK2         YEVLYTIGTGSYGRCQKIRRKSDGKILVWKELDYGSMAEKQMLVSEVNLLRELKHPNIVRYYDRIRTNTTLYIVMEYCEGGDLASVIKERQYLDEEFVLRVMTQLTLALKECHRRSVLHRDLKPANVFLDGKQNVKLGDFGLARILNHDTSFAKTFVGTPYYMSPEQMNRMSYNEKSDIWSLGCLLYELCALMPPFTSQ--KELAGKIREG-FRRIP-Y-RYSDELNEIITRMLNLKDYHRPSVEEILENPLI
NEK11        YVLQQKLGSGSFGTVYLVKAKRGEELKVLKEISVGELNETVQANLEAQLLSKLDHPAIVKFHASF--QDNFCIITEYCEGRDLDDKIQAGKIFPENQIIEWFIQLLLGVDYMHERRILHRDLKSKNVFL-KNNLLKIGDFGVSRLLMGSCDLATTLTGTPHYMSPEALKHQGYDTKSDIWSLACILYEMCCMNHAFANF--LSIVLKIVEG-TPSLP-E-RYPKELNAIMESMLNKNPSLRPSAIEILKIPYL
NEK9         YIPIRVLGRGAFGEATLYRRTEDDSLVVWKEVDLTRLKERRDALNEIVILALLQHDNIIAYYNHF--NTTLLIELEYCNGGNLYDKIQKDKLFEEEMVVWYLFQIVSAVSCIHKAGILHRDIKTLNIFLTKANLIKLGDYGLAKKLNSEYSMAETLVGTPYYMSPELCQGVKYNFKSDIWAVGCVIFELLTLKRTFDNP--LNLCVKIVQGIMEVDS-S-QYSLELIQMVHSCLDQDPEQRPTADELLDRPLL
NEK8         YERIRVVGRGAFGIVHLCLRKADQKLVIIKQIPVEQMEERQAAQNECQVLKLLNHPNVIEYYENF--DKALMIAMEYAPGGTLAEFIRCNSLLEEETILHFFVQILLALHHVHTHLILHRDLKTQNILLDKHRMVKIGDFGISKILSSK--------STPCYISPELCEGKPYNQKSDIWALGCVLYELASLKRAFENL--PALVLKIMSG-FAPIS-D-RYSPELRQLVLSLLSLEPAQRPPLSHIMAQPLC
NEK4         YCYLRVVGKGSYGEVTLVKHRRDGKQYVIKKLNLRNARERRAAEQEAQLLSQLKHPNIVTYKESW--DGLLYIVMGFCEGGDLYRKLQKGQLLPENQVVEWFVQIAMALQYLHEKHILHRDLKTQNVFLTRTNIIKVGDLGIARVLENHCDMASTLIGTPYYMSPELFSNKPYNYKSDVWALGCCVYEMATLKHAFNDM--NSLVYRIIEG-LPAMP-R-DYSPELAELIRTMLSKRPEERPSVRSILRQPYI
NEK3         YMVLRMIGEGSFGRALLVQHESSNQMFAMKEIRLPK-SNTQNSRKEAVLLAKMKHPNIVAFKESF--EGHLYIVMEYCDGGDLMQKIQKGKLFPEDMILNWFTQMCLGVNHIHKKRVLHRDIKSKNIFLTQNGKVKLGDFGSARLLSNPMAFACTYVGTPYYVPPEIWENLPYNNKSDIWSLGCILYELCTLKHPFQSW--KNLILKVCQG-ISPLP-S-HYSYELQFLVKQMFKRNPSHRPSATTLLSRGIV
NEK5         YDVIKAIGQGAFGKAYLAKGKSDSKHCVIKEINFEKMQEKEASKKEVILLEKMKHPNIVAFFNSF--NGRLFIVMEYCDGGDLMKRIQRGVLFSEDQILGWFVQISLGLKHIHDRKILHRDIKAQNIFLSKNGMVKLGDFGIARVLNNSMELARTCIGTPYYLSPEICQNKPYNNKTDIWSLGCVLYELCTLKHPFENL--QQLVLKICQA-FAPIS-P-GFSRELHSLISQLFQVSPRDRPSINSILKRPFL
NEK1         YVRLQKIGEGSFGKAILVKSTEDGRQYVIKEINISRMKEREESRREVAVLANMKHPNIVQYRESF--NGSLYIVMDYCEGGDLFKRIQKGVLFQEDQILDWFVQICLALKHVHDRKILHRDIKSQNIFLTKDGTVQLGDFGIARVLNSTVELARTCIGTPYYLSPEICENKPYNNKSDIWALGCVLYELCTLKHAFESM--KNLVLKIISG-FPPVS-L-HYSYDLRSLVSQLFKRNPRDRPSVNSILEKGFI
MAP2K7       LENLGEMGSGTCGQVWKMRFRKTGHVIAVKQMRRSGNEENKRILMDLDVVLKHDCPYIVQCFGTFITNTDVFIAMELM-GTCAEKLKRM-GPIPERILGKMTVAIVKALYYLKEHGVIHRDVKPSNILLDERGQIKLCDFGISGRLVD--SKAKTRAGCAAYMAPERIDPPDYDIRADVWSLGISLVELATGQFPYKNCTDFEVLTKVLQEEPPLLPGHMGFSGDFQSFVKDCLTKDHRKRPKYNKLLEHSFI
MAP2K4       LKDLGEIGRGAYGSVNKMVHKPSGQIMAVKRIRSTVDKEQKQLLMDLDVVMRSDCPYIVQFYGALFREGDCWICMELM-STSFDKFYYVYDVIPEEILGKITLATVKALNHLKELKIIHRDIKPSNILLDRSGNIKLCDFGISGQLVD--SIAKTRAGCRPYMAPERID-QGYDVRSDVWSLGITLYELATGRFPYPKWSVFDQLTQVVKGDPPQLSNSREFSPSFINFVNLCLTKDESKRPKYKELLKHPFI
MAP2K6       LEPIMELGRGAYGVVEKMRHVPSGQIMAVKRIRATVNQEQKRLLMDLDISMRVDCPFTVTFYGALFREGDVWICMELM-DTSLDKFYQVIQTIPEDILGKIAVSIVKALEHLHSLSVIHRDVKPSNVLINALGQVKMCDFGISGYLVD--SVAKTIAGCKPYMAPERIN-KGYSVKSDIWSLGITMIELAILRFPYDSWTPFQQLKQVVEEPSPQLPAD-KFSAEFVDFTSQCLKKNSKERPTYPELMQHPFF
MAP2K3       LVTISELGRGAYGVVEKVRHAQSGTIMAVKRIRATVNQEQKRLLMDLDINMRVDCFYTVTFYGALFREGDVWICMELM-DTSLDKFYKVLMTIPEDILGEIAVSIVRALEHLHSLSVIHRDVKPSNVLINKEGHVKMCDFGISGYLVD--SVAKTMAGCKPYMAPERIN-KGYNVKSDVWSLGITMIEMAILRFPYESWTPFQQLKQVVEEPSPQLPAD-RFSPEFVDFTAQCLRKNPAERMSYLELMEHPFF
MAP2K5       IRYRDTLGHGNGGTVYKAYHVPSGKILAVKVILLDITELQKQIMSELEI-LYCDSSYIIGFYGAFFVENRISICTEFMDGGSLDVY----RKMPEHVLGRIAVAVVKGLTYLWSLKILHRDVKPSNMLVNTRGQVKLCDFGVSTQLVN--SIAKTYVGTNAYMAPERIS-EQYGIHSDVWSLGISFMEIQKNQGSLMP---LQLLQCIVDEDSPVLPVG-EFSEPFVHFITQCMRKQPKERPAPEELMGHPFI
MAP2K1       FEKISELGAGNGGVVFKVSHKPSGLVMARKLIHLEIKAIRNQIIRELQV-LHCNSPYIVGFYGAFYSDGEISICMEHMDGGSLDQVLK--GRIPEQILGKVSIAVIKGLTYLREHKIMHRDVKPSNILVNSRGEIKLCDFGVSGQLID--SMANSFVGTRSYMSPERLQ-THYSVQSDIWSMGLSLVEMAVGRYPIPPPAKFELLDYIVNEPPPKLPSG-VFSLEFQDFVNKCLIKNPAERADLKQLMVHAFI
MAP2K2       FERISELGAGNGGVVTKVQHRPSGLIMARKLIHLEIKAIRNQIIRELQV-LHCNSPYIVGFYGAFYSDGEISICMEHMDGGSLDQVLE--KRIPEEILGKVSIAVLRGLAYLREHQIMHRDVKPSNILVNSRGEIKLCDFGVSGQLID--SMANSFVGTRSYMAPERLQ-THYSVQSDIWSMGLSLVELAVGRYPIPPPAKFELLDYIVNEPPPKLPNG-VFTPDFQEFVNKCLIKNPAERADLKMLTNHTFI
PAK3         YTRFEKIGQGASGTVYTALDIATGQEVAIKQMNLQQQPKKELIINEILVMRENKNPNIVNYLDSYLVGDELWVVMEYLAGGSLTDVVTET-CMDEGQIAAVCRECLQALDFLHSNQVIHRDIKSDNILLGMDGSVKLTDFGFCAQITPEQSKRSTMVGTPYWMAPEVVTRKAYGPKVDIWSLGIMAIEMVEGEPPYLNENPLRALYLIATNGTPELQNPERLSAVFRDFLNRCLEMDVDRRGSAKELLQHPFL
PAK1         YTRFEKIGQGASGTVYTAMDVATGQEVAIKQMNLQQQPKKELIINEILVMRENKNPNIVNYLDSYLVGDELWVVMEYLAGGSLTDVVTET-CMDEGQIAAVCRECLQALEFLHSNQVIHRDIKSDNILLGMDGSVKLTDFGFCAQITPEQSKRSTMVGTPYWMAPEVVTRKAYGPKVDIWSLGIMAIEMIEGEPPYLNENPLRALYLIATNGTPELQNPEKLSAIFRDFLNRCLDMDVEKRGSAKELLQHQFL
PAK6         LDSYVKIGEGSTGIVCLAREKHSGRQVAVKMMDLRKQQRRELLFNEVVIMRDYQHFNVVEMYKSYLVGEELWVLMEFLQGGALTDIVSQV-RLNEEQIATVCEAVLQALAYLHAQGVIHRDIKSDSILLTLDGRVKLSDFGFCAQISKDVPKRKSLVGTPYWMAPEVISRSLYATEVDIWSLGIMVIEMVDGEPPYFSDSPVQAMKRLRDSPPPKLKNSHKVSPVLRDFLERMLVRDPQERATAQELLDHPFL
PAK5         LANFIKIGEGSTGIVCIATEKHTGKQVAVKKMDLRKQQRRELLFNEVVIMRDYHHDNVVDMYSSYLVGDELWVVMEFLEGGALTDIVTHT-RMNEEQIATVCLSVLRALSYLHNQGVIHRDIKSDSILLTSDGRIKLSDFGFCAQVSKEVPKRKSLVGTPYWMAPEVISRLPYGTEVDIWSLGIMVIEMIDGEPPYFNEPPLQAMRRIRDSLPPRVKDLHKVSSVLRGFLDLMLVREPSQRATAQELLGHPFL
PAK4         LDNFIKIGEGSTGIVCIATVRSSGKLVAVKKMDLRKQQRRELLFNEVVIMRDYQHENVVEMYNSYLVGDELWVVMEFLEGGALTDIVTHT-RMNEEQIAAVCLAVLQALSVLHAQGVIHRDIKSDSILLTHDGRVKLSDFGFCAQVSKEVPRRKSLVGTPYWMAPELISRLPYGPEVDIWSLGIMVIEMVDGEPPYFNEPPLKAMKMIRDNLPPRLKNLHKVSPSLKGFLDRLLVRDPAQRATAAELLKHPFL
SLK          WEIIGELGDGAFGKVYKAQNKETSVLAAAKVIDTKSEEELEDYMVEIDILASCDHPNIVKLLDAFYYENNLWILIEFCAGGAVDAVMELERPLTESQIQVVCKQTLDALNYLHDNKIIHRDLKAGNILFTLDGDIKLADFGVSAKNTRTIQRRDSFIGTPYWMAPEVVMCRPYDYKADVWSLGITLIEMAEIEPPHHELNPMRVLLKIAKSEPPTLAQPSRWSSNFKDFLKKCLEKNVDARWTTSQLLQHPFV
LOK          WEIVGELGDGAFGKVYKAKNKETGALAAAKVIETKSEEELEDYIVEIEILATCDHPYIVKLLGAYYHDGKLWIMIEFCPGGAVDAIMELDRGLTEPQIQVVCRQMLEALNFLHSKRIIHRDLKAGNVLMTLEGDIRLADFGVSAKNLKTLQKRDSFIGTPYWMAPEVVMCTPYDYKADIWSLGITLIEMAQIEPPHHELNPMRVLLKIAKSDPPTLLTPSKWSVEFRDFLKIALDKNPETRPSAAQLLEHPFV
TAO3         FIGLHEIGHGSFGAVYFATNAHTNEVVAIKKMSYSGKEKWQDILKEVKFLRQLKHPNTIEYKGCYLKEHTAWLVMEYC-LGSASDLLVHKKPLQEVEIAAITHGALHGLAYLHSHALIHRDIKAGNILLTEPGQVKLADFGSASMASP----ANSFVGTPYWMAPEVILAGQYDGKVDIWSLGITCIELAERKPPLFNMNAMSALYHIAQNDSPTLQSN-EWTDSFRRFVDYCLQKIPQERPTSAELLRHDFV
TAO2         FSDLREIGHGSFGAVYFARDVRNSEVVAIKKMSYSGKEKWQDIIKEVRFLQKLRHPNTIQYRGCYLREHTAWLVMEYC-LGSASDLLVHKKPLQEVEIAAVTHGALQGLAYLHSHNMIHRDVKAGNILLSEPGLVKLGDFGSASIMAP----ANSFVGTPYWMAPEVILAGQYDGKVDVWSLGITCIELAERKPPLFNMNAMSALYHIAQNESPVLQSG-HWSEYFRNFVDSCLQKIPQDRPTSEVLLKHRFV
TAO1         FTDLREIGHGSFGAVYFARDVRTNEVVAIKKMSYSGKEKWQDIIKEVKFLQRIKHPNSIEYKGCYLREHTAWLVMEYC-LGSASDLLVHKKPLQEVEIAAITHGALQGLAYLHSHTMIHRDIKAGNILLTEPGQVKLADFGSASMASP----ANSFVGTPYWMAPEVILAGQYDGKVDVWSLGITCIELAERKPPLFNMNAMSALYHIAQNESPTLQSN-EWSDYFRNFVDSCLQKIPQDRPTSEELLKHIFV
STLK3        YELQEVIGSGATAVVQAALCKPRQERVAIKRINLEKCTSMDELLKEIQAMSQCSHPNVVTYYTSFVVKDELWLVMKLLSGGSMLDIINRGGVLEEAIIATILKEVLEGLDYLHRNGQIHRDLKAGNILLGEDGSVQIADFGVSAFLATTRNKRKTFVGTPCWMAPEVM--RGYDFKADMWSFGITAIELATGAAPYHKYPPMKVLMLTLQNDPPTLETGKKYGKSFRKLLSLCLQKDPSKRPTAAELLKCKFF
OSR1         YELQEVIGSGATAVVQAAYCAPKKEKVAIKRINLEKCTSMDELLKEIQAMSQCHHPNIVSYYTSFVVKDELWLVMKLLSGGSVLDIIAKGGVLDESTIATILREVLEGLEYLHKNGQIHRDVKAGNILLGEDGSVQIADFGVSAFLATTRNKRKTFVGTPCWMAPEVM--RGYDFKADIWSFGITAIELATGAAPYHKYPPMKVLMLTLQNDPPSLETGKKYGKSFRKMISLCLQKDPEKRPTAAELLRHKFF
MYO3B        WEIIETIGKGTYGKVYKVTNKRDGSLAAVKILDPVS-DMDEEIEAEYNILQFPNHPNVVKFYGMFYKGGQLWLVLELCNGGSVTELVRCGQRLDEAMISYILYGALLGLQHLHNNRIIHRDVKGNNILLTTEGGVKLVDFGVSAQLTSTRLRRNTSVGTPFWMAPEVIACSSYDARCDVWSLGITAIELGDGDPPLFDMHPVKTLFKIPRNPPPTLLHPEKWCEEFNHFISQCLIKDFERRPSVTHLLDHPFI
MYO3A        WEITETIGKGTYGKVFKVLNKKNGQKAAVKILDPIH-DIDEEIEAEYNILKASDHPNVVRFYGIYFKGDKLWLVLELCSGGSVTDLVKRGERMSEPLIAYILHEALMGLQHLHNNKTIHRDVKGNNILLTTEGGVKLVDFGVSAQLTSTRHRRNTSVGTPFWMAPEVIACTTYDARCDTWSLGITAIELGDGDPPLADLHPMRALFKIPRNPPPKLRQPELWSAEFNDFISKCLTKDYEKRPTVSELLQHKFI
ZC4          FSLDKTIGLGTYGRIYLGLHEKTGAFTAVKVMNARKTDEEEDLRTELNLLRKSFHKNIVSFYGAFFKRHQLWMVMELCAAGSVTDVVTSNQSLKEDWIAYICREILQGLAHLHAHRVIHRDIKGQNVLLTHNAEVKLVDFGVSAQVSRTNGRRNSFIGTPYWMAPEVIDCRSYDYRSDVWSVGITAIEMAEGAPPLCNLQPLEALFVILRESAPTVK-SSGWSRKFHNFMEKCTIKNFLFRPTSANMLQHPFV
ZC2          FELVELVGNGTYGQVYKGRHVKTGQLAAIKVMDVTG-DEEEEIKQEINMLKKSHHRNIATYYGAFIKDDQLWLVMEFCGAGSVTDLITKGNTLKEEWIAYICREILRGLSHLHQHKVIHRDIKGQNVLLTENAEVKLVDFGVSAQLDRTVGRRNTFIGTPYWMAPEVIACATYDFKSDLWSLGITAIEMAEGAPPLCDMHPMRALFLIPRNPAPRLK-SKKWSKKFQSFIESCLVKNHSQRPATEQLMKHPFI
ZC1          FELVEVVGNGTYGQVYKGRHVKTGQLAAIKVMDVTE-DEEEEIKLEINMLKKSHHRNIATYYGAFIKDDQLWLVMEFCGAGSITDLVTKGNTLKEDWIAYISREILRGLAHLHIHHVIHRDIKGQNVLLTENAEVKLVDFGVSAQLDRTVGRRNTFIGTPYWMAPEVIACATYDYRSDLWSCGITAIEMAEGAPPLCDMHPMRALFLIPRNPPPRLK-SKKWSKKFFSFIEGCLVKNYMQRPSTEQLLKHPFI
ZC3          FELVEVVGNGTYGQVYKGRHVKTGQLAAIKVMDVTE-DEEEEIKQEINMLKKSHHRNIATYYGAFIKDDQLWLVMEFCGAGSVTDLVTKGNALKEDCIAYICREILRGLAHLHAHKVIHRDIKGQNVLLTENAEVKLVDFGVSAQLDRTVGRRNTFIGTPYWMAPEVIACATYDYRSDIWSLGITAIEMAEGAPPLCDMHPMRALFLIPRNPPPRLK-SKKWSKKFIDFIDTCLIKTYLSRPPTEQLLKFPFI
HPK1         YDLLQRLGGGTYGEVFKARDKVSGDLVALKMVKM-EPDDVSTLQKEILILKTCRHANIVAYHGSYLWLQKLWICMEFCGAGSLQDIYV-TGSLSELQISYVCREVLQGLAYLHSQKKIHRDIKGANILINDAGEVRLADFGISAQIGATLARRLSFIGTPYWMAPEVAAVGGYNELCDIWSLGITAIELAELQPPLFDVHPLRVLFLMTKSGPPRLKEKGKWSAAFHNFIKVTLTKSPKKRPSATKMLSHQLV
GCK          FELLQRVGAGTYGDVYKARDTVTSELAAVKIVKL-DPDDISSLQQEITILRECRHPNVVAYIGSYLRNDRLWICMEFCGGGSLQEIYA-TGPLEERQIAYVCRERLKGLHHLHSQGKIHRDIKGANLLLTLQGDVKLADFGVSGELTASVAKRRSFIGTPYWMAPEVAAVGGYNELCDVWALGITAIELGELQPPLFHLHPMRALMLMSKSSPPKLRDKTRWTQNFHHFLKLALTKNPKKRPTAEKLLQHPFT
KHS2         FELIQRIGSGTYGDVYKARNVNTGELAAIKVIKL-EPEDFAVVQQEIIMMKDCKHPNIVAYFGSYLRRDKLWICMEFCGGGSLQDIYV-TGPLSELQIAYVSRETLQGLYYLHSKGKMHRDIKGANILLTDNGHVKLADFGVSAQITATIAKRKSFIGTPYWMAPEVAAVGGYNQLCDLWAVGITAIELAELQPPMFDLHPMRALFLMTKSNPPKLKDKMKWSNSFHHFVKMALTKNPKKRPTAEKLLQHPFV
KHS1         YELVQRVGSGTYGDVYKARNVHTGELAAVKIIKL-EPDDFSLIQQEIFMVKECKHCNIVAYFGSYLSREKLWICMEYCGGGSLQDIYV-TGPLSELQIAYVCRETLQGLAYLHTKGKMHRDIKGANILLTDHGDVKLADFGVAAKITATIAKRKSFIGTPYWMAPEVAAVGGYNQLCDIWAVGITAIELGELQPPMFDLHPMRALFLMSKSNPPKLKDKTKWSSTFHNFVKIALTKNPKKRPTAERLLTHTFV
MST2         FDVLEKLGEGSYGSVFKAIHKESGQVVAIKQVPV---SDLQEIIKEISIMQQCDSPYVVKYYGSYFKNTDLWIVMEYCGAGSVSDIILRNKTLIEDEIATILKSTLKGLEYLHFMRKIHRDIKAGNILLNTEGHAKLADFGVAGQLTDTMAKRNTVIGTPFWMAPEVI--IGYNCVADIWSLGITSIEMAEGKPPYADIHPMRAIFMIPTNPPPTFRKPELWSDDFTDFVKKCLVKNPEQRATATQLLQHPFI
MST1         FDVLEKLGEGSYGSVYKAIHKETGQIVAIKQVPV---SDLQEIIKEISIMQQCDSPHVVKYYGSYFKNTDLWIVMEYCGAGSVSDIILRNKTLTEDEIATILQSTLKGLEYLHFMRKIHRDIKAGNILLNTEGHAKLADFGVAGQLTDTMAKRNTVIGTPFWMAPEVI--IGYNCVADIWSLGITAIEMAEGKPPYADIHPMRAIFMIPTNPPPTFRKPELWSDNFTDFVKQCLVKSPEQRATATQLLQHPFV
MST4         FTKLQRIGKGSFGEVFKGIDNRTQQVVAIKIIDLEEADEIEDIQQEITVLSQCDSSYVTKYYGSYLKGSKLWIIMEYLGGGSALDL-LRAGPFDEFQIATMLKEILKGLDYLHSEKKIHRDIKAANVLLSEQGDVKLADFGVAGQLTDTQIKRNTFVGTPFWMAPEVI--SAYDSKADIWSLGITAIELAKGEPPNSDMHPMRVLFLIPKNNPPTLVGD--FTKSFKEFIDACLNKDPSFRPTAKELLKHKFI
MST3         FTKLEKIGKGSFGEVFKGIDNRTQKVVAIKIIDLEEADEIEDIQQEITVLSQCDSPYVTKYYGSYLKDTKLWIIMEYLGGGSALDL-LEPGPLDETQIATILREILKGLDYLHSEKKIHRDIKAANVLLSEHGEVKLADFGVAGQLTDTQIKRNTFVGTPFWMAPEVI--SAYDSKADIWSLGITAIELARGEPPHSELHPMKVLFLIPKNNPPTLEGN--YSKPLKEFVEACLNKEPSFRPTAKELLKHKFI
YSK1         FTKLDRIGKGSFGEVYKGIDNHTKEVVAIKIIDLEEADEIEDIQQEITVLSQCDSPYITRYFGSYLKSTKLWIIMEYLGGGSALDL-LKPGPLEETYIATILREILKGLDYLHSERKIHRDIKAANVLLSEQGDVKLADFGVAGQLTDTQIKRNTFVGTPFWMAPEVI--SAYDFKADIWSLGITAIELAKGEPPNSDLHPMRVLFLIPKNSPPTLEGQ--HSKPFKEFVEACLNKDPRFRPTAKELLKHKFI
MAP3K4       WQRGNKIGEGQYGKVYTCISVDTGELMAMKEIRFQPN--IKETADELKIFEGIKHPNLVRYFGVELHREEMYIFMEYCDEGTLEEV-SRLG-LQEHVIRLYSKQITIAINVLHEHGIVHRDIKGANIFLTSSGLIKLGDFGCSVKLKNMPGEVNSTLGTAAYMAPEVITREGHGRAADIWSLGCVVIEMVTGKRPWHEYHNFQIMYKVGMGHKPPIPER--LSPEGKDFLSHCLESDPKMRWTASQLLDHSFV
MAP3K1       WLKGQQIGLGAFSSCYQAQDVGTGTLMAVKQVTYVRNEVVEALREEIRMMSHLNHPNIIRMLGATCEKSNYNLFIEWMAGGSVAHLLSKYGAFKESVVINYTEQLLRGLSYLHENQIIHRDVKGANLLIDSGQRLRIADFGAAARLASAGEFQGQLLGTIAFMAPEVL-R-QYGRSCDVWSVGCAIIEMACAKPPWNKHNHLALIFKIASATAPSIPSH--LSPGLRDVALRCLELQPQDRPPSRELLKHPVF
MAP3K2       WRLGKLLGQGAFGRVYLCYDVDTGRELAVKQVQFDPDKEVNALECEIQLLKNFLHERIVQYYGCLPQEKTLSIFMEYMPGGSIKDQLKAYGALTENGTRKYTRQILEGVHYLHSNMILHRDIKGANILRDSTGNVKLGDFGASKRLQTG-TGMKSVTGTPYWMSPEVI-S-GYGRKADIWSVACTVVEMLTEKPPWAEFEAMAAIFKIATQPNPKLPPH--VSDYTRDFLKRIFV-EAKLRPSADELLRHMFV
MAP3K3       WRRGKLLGQGAFGRVYLCYDVDTGRELASKQVQFDPDKEVSALECEIQLLKNLQHERIVQYYGCLRAEKTLTIFMEYMPGGSVKDQLKAYGALTESVTRKYTRQILEGMSYLHSNMIVHRDIKGANILRDSAGNVKLGDFGASKRLQTG-TGMRSVTGTPYWMSPEVI-S-GYGRKADVWSLGCTVVEMLTEKPPWAEYEAMAAIFKIATQPNPQLPSH--ISEHGRDFLRRIFV-EARQRPSAEELLTHHFA
MAP3K8       WTKGEILGKGAYGTVYCGLTSQGQL-IAVKQVALDTSKEYRKLQEEVDLLKALKHVNIVAYLGTCLQENTVSIFMEFVPGGSISSIINRFGPLPEMVFCKYTKQILQGVAYLHENCVVHRDIKGNNVMLMPTGIIKLIDFGCARRLAWGTDMLKSMHGTPYWMAPEVI-N-GYGRKSDIWSIGCTVFEMATGKPPLASMDRMAAMFYIGAHRMPPLPDH--FSENAADFVRMCLTRDQHERPSALQLLKHSFL
MAP3K6       -----VLGKGTYGVVYAGRDRHTRVRIAIKEIP-ERD---QPLHEEIALHRRLRHKNIVRYLGSASQGGYLKIFMEEVPGGSLSSLLSVWGPLKESTISFYTRQILQGLGYLHDNHIVHRDIKGDNVLINTSGLLKISDFGTSKRL----PCTETFTGTLQYMAPEII-DRGYGKAADIWSLGCTVIEMATGRPPFHELSPQAAMFQVGMYKHPPMPSS--LSAEAQAFLLRTFEPDPRLRASAQTLLGDPFL
MAP3K7       --ERVVLGKGTYGIVYAGRDLSNQVRIAIKEIP-ERD---QPLHEEIALHKYLKHRNIVQYLGSVSENGYIKIFMEQVPGGSLSALLSKWGPMKEPTIKFYTKQILEGLKYLHENQIVHRDIKGDNVLVNTSGVVKISDFGTSKRL----PCTETFTGTLQYMAPEII-DRGYGAPADIWSLGCTIIEMATSKPPFHELEPQAAMFKVGMFKHPEIPEA--LSAEARAFILSCFEPDPHKRATTAELLREGFL
MAP3K5       NGDRVVLGKGTYGIVYAGRDLSNQVRIAIKEIP-ERD---QPLHEEIALHKHLKHKNIVQYLGSFSENGFIKIFMEQVPGGSLSALLSKWGPLKEQTIGFYTKQILEGLKYLHDNQIVHRDIKGDNVLINTSGVLKISDFGTSKRL----PCTETFTGTLQYMAPEII-DRGYGKAADIWSLGCTIIEMATGKPPFYELEPQAAMFKVGMFKHPEIPES�X-MSAEAKAFILKCFEPDPDKRACANDLLVDEFL
