# Supplementary material for: Reciprocally Coupled Residues Crucial for Protein Kinase Pak2 Activity Calculated by Statistical Coupling Analysis
Source: PLoS One. 2010 Mar 1;5(3):e9455. doi: 10.1371/journal.pone.0009455 (PMC2830475; doi:10.1371/journal.pone.0009455)
Supplement: Figure S3 — Multiple sequence alignment of human protein kinases based on Src. (0.13 MB TXT) [file pone.0009455.s003.txt]

SRC          LRLEVKLGQGCFGEVWMGTWNGTTRVAIKTLKPGTMSPEAFLQEAQVMKKLRHEKLVQLYAVVSEEPIYIVTEYMSKGSLLDFLKGETGKYLRLPQLVDMAAQIASGMAYVERMNYVHRDLRAANILVGENLVCKVADFGLARLIEDNEYTARQGAKFPIKWTAPEAALYGRFTIKSDVWSFGILLTELTTKGRVPYPGMVNREVLDQVERGYRMPCPPECPESLHDLMCQCWRKEPEERPTFEYLQAF
SgK396       AEPMKELSS-KRPLV---RSVN--IILLKGYSDTEA---KIERAATYHRREELPLIFLFLCKSD--PMYLMVPYYPRANLNAVQ-----ANMPLNSTLKVMKGVAQGLHTLHKADIIHGSLHQNNVFL--NREQIVGDFDFTKSVSRA-VNMVDL-----SLMSPELKMGKPASPGSDLYAYGCLLLWLSV-----------QNQEE-INDGIKVDQFHLDD-KVKSLLCSLICYRSS--MTAEQVLNA
BUBR1        LEIEEELGNEDYCIKYKLFWAP--SAELTVIKQPVPWDYILKLKERLNE--DFDHFCSCYQY-QD-G-CIVWHYINCFTLQDLL---QHSEYITHE-VLIIYNLLTIVEMLHKAEIVHGDLSPRCILNRHNQALKIVDFSYSVDLR---FTLSFR-----TVQGQKILANSP--YQVDLFGIADLAHLLLF---KEH-----LQVFD---GSFKLSQNISG--ELWNFFVRILNANDEATVSV---LGE
Haspin       LQRCEKIGEGVFGEVFQTIAHT--PVAIKIIAPDLVNGHEIISELSLLSVCRPPLLLKAWDHYDD-QLFIVLEFEFGGDLEQM-R----TKLSSLA-KSILHQLTASLAVAEALRFEHRDLHWGNVLLK-KTSLKKLHYGKSSTIP---CGLVII-----DYTLSRLERDVVFCMDEDLFGDGDYQFDIYRLMKHPY-----SNVLLYLTKMLQFKTKCNTP-AMKQIKRKIQEFHRTMLSSATDLCQH
SgK196       VRQLKRVGEGAVKRVFLSEWEH--KVALSQLTMK-----DFLHGLQMLK-SQGTHVVTLLGYCED-DNTMLTEYHPLGSLSNL-E--ETQNVNTWQ-LELAMDYVSIINYLHHPRVMDSNDLPKT--L--SQYLLTSNFSILNDLD---LPLNSSKCGHRDFVAPEQLDDPSYDEKIDIWKIPDISSFLL--GH--------------IESDMR------F--HLFDIHKACKSQTPSERPTAQDVLET
SgK493       Y-----MGSGYTKAVYRVRLPG--AVALKAVDHDLGSCRHLLKEMVLLE--RHPNVLQLYGYCD--TLTTITELGAPVEMIQLLQ-------TSWE-FRICLSLGRLLHHLA-HGSVLLDFRPRQVLV--DGELKVTDLDDAR------EETCGS--------TDCILEFRNFTCSAQGWCEGMNEKRNLY---NAY------RFFT-------LPHSAP-P-SLRPLLDSIV----------------
SCYL2        FDVGRHIASGGNGLAWKITKKS--EVAVFVFDLIDKYQFKGVQQLTRLR---HPRLLTVQHPLEE-PVFASLANVLGNNLPSPI-SPDIKDYKLYDTKYGLLQVSEGLSFLHSVKMVHGNITPENILK--SGAWKIMGFDFCSSTNSEPPSLLNP-----EYLAPEYILSCE--TASDMYSLGTVMYAVFNKGKPIF-EVNK-QDIKLDQSRLSLTNIPE---EVREHVKLLLNVTPTVRPDADQMTKI
VRK3         ---------------------------------------PQVNKWKKLY---LLAIPTCMGFGY--R-FLVLPSLGRSSALDVS---PKHVLSERSVLQVACRLLDALEFLHENEYVHGNVTAENIFVD--PEVTLAGYGFAFRYCSG-SPHEDL-----EFISMDLHKGCGPSRRSDLQSLGYCMLKWLY-GFLPW------TNCPMKQQKFDGPCGHWE--TLQKYLKVVMALTYEEKPPY-AMLRN
VRK1         WKVGLPIGQGGFGCIYLASSSV--PCVVKVEPGPLFTEKPQIQKWIRTR---YLGVPKYWGSGY--R-FMIMDRFGSDKIYEAN---AKR-FSRKTVLQLSLRILDILEYIHEHEYVHGDIKASNLLLN--YKVYLVDYGLAYRYCEG-RCHDTI-----EFTSIDAHNGVAPSRRGDLEILGYCMIQWLT-GHLPW------EDNKRDSIRYEDKCFPEG--EIAKYM--------------------
VRK2         WVLGKKIGSGGFGLIYLAPTKP--RHVVKVEYGPLFSEKKCIKKWIERK---YLGIPLFYGSGY--R-FMVMERLGIDKISGQN---GT--FKKSTVLQLGIRMLDVLEYIHENEYVHGDVKAANLLLG--YKVYLADYGLSYRYCNG-KGHNTI-----EFTSLDAHKGVALSRRSDVEILGYCMLRWLC-GKLPW------EQNKQTATNLDLKWAPSC--EIAQFL--------------------
TTBK1        WKVLKKIGGGGFGEIYEA--DL--NVALKVES-------QLKMEVAVLK---KDHVCRFIGCGF--N-YVVMQLQGRNDLRRSQ---PRGTFTLSTTLRLGKQILESIEAIHSVGFLHRDIKPSNFAMGL-PSCYMLDFGLARQYTTT-AGFRTV-----RYASVNAHKNREMGRHDDLWSLFYMLVEFAV-GQLPW------RKID--EVGMKMLLKHMS--EFHLFLDHIASLDYFTKPDY-QLI--
TTBK2        WKVLRKIGGGGFGEIYDA--DM--NVALKVES-------QLKMEVAVLK---KDHVCRFIGCGF--N-YVVMQLQGRNDLRRSQ---SRGTFTISTTLRLGRQILESIESIHSVGFLHRDIKPSNFAMGF-PSCYMLDFGLARQFTSC-AGFRTV-----RYASINAHRNREMGRHDDLWSLFYMLVEFVV-GQLPW------RKID--EVGSKLMLKHLP--EFSIFLDHISSLDYFTKPDY-QLL--
CK1g2        FRVGKKIGCGNFGELRLG--NL--YVAIKLEP-------PLHLEYRFYK---TEGVPQVYYFGY--N-AMVLELLGPSDLFDLC---DR-TFTLKTVLMIAIQLITRMEYVHTKSLIYRDVKPENFLVGPGTKIHIIDFGLAKEYIPE-KSLTTA-----RYMSINTHLGKEQSRRDDLEALGHMFMYFLR-GSLPW------QGLARYQIGDKVLCENFE--EMATYLRYVRRLDFFEKPDY-DYL--
CK1g1        FRVGKKIGCGNFGELRLG--NL--YVAIKLEP-------PLHLEYRFYK---GEGLPQVYYFGY--N-AMVLELLGPSDLFDLC---DR-TFTLKTVLMIAIQLLSRMEYVHSKNLIYRDVKPENFLIGQGNKIHIIDFGLAKEYIPE-KSLTTA-----RYMSINTHLGKEQSRRDDLEALGHMFMYFLR-GSLPW------QGLARYQIGDKALCENFE--EMATYLRYVRRLDFFEKPDY-EYL--
CK1g3        FRVGKKIGCGNFGELRLG--NL--YVAIKLEP-------PLHLEYRFYK---GDGIPQVYYFGY--N-AMVLELLGPSDLFDLC---DR-TFSLKTVLMIAIQLISRMEYVHSKNLIYRDVKPENFLIGPRNKIHIIDFGLAKEYIPE-KSLTTA-----RYMSINTHLGKEQSRRDDLEALGHMFMYFLR-GSLPW------QGLARYQIGDKVLCENF---EMATYLRYVRRLDFFEKPDY-EYL--
CK1e         YRLGRKIGSGSFGDIYLG--NI--EVAIKLEC-------PLHIESKFYK---GVGIPSIKWCGY--N-VMVMELLGPSDLFNFC---SR-KFSLKTVLLLADQMISRIEYIHSKNFIHRDVKPDNFLMG--GKVYIIDFGLAKKYRAR-KNLTTA-----RYASINTHLGIEQSRRDDLESLGYVLMYFNL-GSLPW------QGLAKYEISEKVLCKGYS--EFSTYLNFCRSLRFDDKPDY-SYL--
CK1d         YRLGRKIGSGSFGDIYLG--DI--EVAIKLEC-------PLHIESKIYK---GVGIPTIRWCGY--N-VMVMELLGPSDLFNFC---SR-KFSLKTVLLLADQMISRIEYIHSKNFIHRDVKPDNFLMG--GKVYIIDFGLAKKYRAR-KNLTTA-----RYASINTHLGIEQSRRDDLESLGYVLMYFNL-GSLPW------QGLAKYEISEKVLCKGYS--EFATYLNFCRSLRFDDKPDY-SYL--
CK1a         YKLVRKIGSGSFGDIYLA--NI--EVAVKLES-------PLLYESKLYK---GVGIPHIRWYGY--N-VLVMDLLGPSDLFNFC---SR-RFTMKTVLMLADQMISRIEYVHTKNFIHRDIKPDNFLMG--GRLFLIDFGLAKKYRNR-KNLTTA-----RYASINAHLGIEQSRRDDMESLGYVLMYFNR-TSLPW------QGLAKYEISEKVLCKGFA--EFAMYLNYCRGLRFEEAPDY-MYL--
CK1a2        YKLVRKIGSGSFGDVYLG--TT--DVAVKLES-------PLLYESKLYT---GVGIPHMHWYGN--N-VLVMDLLGPSDLFNFC---SR-RFTMKTVLMLADQMISRIEYVHTKNFLHRDIKPDNFLMG--GRLFLIDFGLAKKYRNR-KHLITV-----RYASINAHLGIEQSRRDDMESLGYVFMYFNR-TSLPW------QGLAKYEISEKVLCKGFA--EFAMYLNYCRGLRFEEVPDY-MYL--
SCYL3        -AVYALQ-DGKFASVFVYK-----RENEDKVN-------KA-KHLKTLR---HPCLLRFLSCTAD-GIHLVTEVQPLEVALET--------LSSAEVCAGIYDILLALIFLHDGHLTHNNVCLSSVFVE-DGHWKLG--GMET------CKVQTPSIQSISIPPEELP--ECHGHARDAFSFGTLV-ESLL---TIL-----NEQVA---DVLSFQQTL---------HSTLLNPIPKCRPALCTLLSH
SCYL1        WALHGKKATGSPVSIFVYDVPG--AEEQTQVA-------KAFKRFKTLR---HPNILAYIDGLEK-CLHVVTEVTPLGIYLKAV---EAGGLKELEISWGLHQIVKALSFLVNCSLIHNNVCMAAVFVR-AGEWKLG--GLDY------YSAGGG--KGIQYDPPEVV--R-EKWSADMWRLGCLIWEVFN---GPL-----PRAAL---RNPKIPKTLV-P-----HYCELVGANPKVRPNPARFLQ-
Slob         VEPLKDIGW-RIRKKYFLKNQP--RLVLSWADDKYLSD-KFQCLIKLLP--SHPYIYRVTFATE--SSALLIRFNEKGTLKDLI-YKAKKKYCNPKIKTYGRQILEVLKFLHDKGFPYGHLHASNVML--DGDTRLLDLGLPSFYR---YFS--------QFRKINTL------ESVDVHCFGHLLYEMTY-GRPP-------DSVV-------FPPAPS-M-AVVAVLESTLSCEACKNPTISRLLQM
PRPK         LSGLELVKQGAEARVFRGRFQG--RAAVIKHRGYRHPAERTVQARALLRRAISAPVVFFVDYAS--N-CLYMEEIEGSTVRDYIQ----STMKTPQ-SNLAKTIGQVLARMHDEDLIHGDLTTSNMLLK-PPLIVLIDFGLS----------FSA--------LPE-------DKGVDLYVLEKAFLSTHPNTETVF------EAFK---SYSS------SK-KARPVLKKLDEVRLRGRKRS-MV---
BUB1         YHHL--LGEGAFAQVYEATQDLA-KFVLKVQKP------WFYIGTQLME--RQHMFMKFYSAFQN-GSVLVGELYSYGTLLNAI---NLKVMP--QVISFAMRMLYMIEQVHDCEIIHGDIKPDNIL--GEDDLALIDLGQSKLFPGT-FTACTS-----GFQCVEMLSNKPWNYQIDYFGVAATVYCMLF---GTY------MKVN---EGGCFRRLPH-L-DMWNFFHVMLNPDCHHLPSL-DLLRQ
RNAseL       Y---K-IADTSEGGIYLGFYKQ--EVAVKTFC-------PAQREVSCLQSSENSHLVTFYGS-EG-HLFVCVTLCEQTACLDV-H--RGEDVENEEARNVLSSIFKAVQELHLCGYTHQDLQPQNILID-SKKAHLADF----------KSI--------KWAGDP----QE--VKRDLEDLGRLVLYVVKKGSISF------EDLA---QSNEQLSPDE---ETKDLIHRLFHPGEHVRDCLSDLLGH
PINK1        YLIGQSIGKGCSAAVYEATLQNGAPLAIKMMWAGSSSEIRSKRGPKQLA--PHPNIIRVLRAFGS-RLFLVMKYPC--TLRQYL-CVNT---PSPR-AMMLLQLLEGVDHLVQQGIAHRDLKSDNLVL--DPDLVIADFGCCLQLPSS-YVDGNG-----CLMAPEVSTAGPYS-KADAWAVGAIAYEIFGLVNPFY-GQGK-AHLS---RSYELPALPE-P-DVRQLVRALLQREASKRPSA-RVAAN
PIK3R4       FEYDKSLGSTRFFKVARAKHEG--LVVVKVFAPTLPLTYQLEEKIRLNS---AQNCLPFQKASEE-KAAMLFRYVRD-NLYDRI---STRPFLNNI-RWIAFQILTAVDQAHKSGVRHGDIKTENVMVT-SWNWLLTDFASFKPTYEDSRTCYAPDGGMFEYMSTPLVNSRTRGRAMDIFSAGCVIAELFTEGVPLF-DLSQ-LLAR---NG--FPEQVLDH-SIRELVTQMIHREPDKRLEAEDYLK-
SgK223       --------------------GS--TYAVKICKPKTVSY--CSPSVPV-----HFNIQQDCGHFAD-CVVVITREVPHQTASDFV---RDAEPEAYEVCFLLLQLCNGLEHLKEHGIIHRDLCLENLLVPAREKLIISNFLKAKQKPGT-NLQKSQ-----ARLAPEIVSASQY-RKFDEFQTGILIYELLH-QPNPF------EVRQ-LRRDYQLPPLPASP-GLQQLAHLLLEADPIKRIRIGEAKRV
SgK269       LTSDKCCEAGVYYTASYAKDLN--NYAVKICKKESQQYHLVRQSLAV-----HFNIKENQGVM-S-HVVVITREVPCLTVADFV---RDKSPDLYEVCLLLLQLCSGLEHLKPYHVTHCDLRLENLLVQFTSSLIVSNFSQAKQKSHL-DPELDQ-----SRLAPEIITATQY-KKCDEFQTGILIYEMLH-LPNPF------DENE-LKREYRLPRIPFSR-GLQQLASCLLNPNPSERILISDAKGI
IRAK4        SVGGNKMGEGGFGVVYKGYVNN--TVAVKKLADITTEEKQFDQEIKVMA--KHENLVELLGFSGD-DLCLVYVYMPNGSLLDRL---SC-PLSWHM-CKIAQGAANGINFLHENHHIHRDIKSANILLD-EAFTKISDFGLARTVM---SRIVTT-----AYMAPEALR-GEITPKSDIYSFGVVLLEIIT-GLPAVLDIKE-EIEE----TIDNDADSTVE-AMYSGASQCRHEKKNKSPDIKKVHQL
IRAK2        FNQNRKISQGTFADVYRGHRHG--PFVFKKLRCSSPGSERFQAELQICL--RHPNVLPVLGFCRQ-FHSFIYPYMANGSLQDRL---QG-PLPWPQ-VSICSGLLCAVEYLHGLEIIHSNVKSSNVLLD-QNLTKLA-HPMAHMMK---HLLRSA-----AYLPEDFIRVGQLTKRVDIFSCGIVLAEVLT-GIPAMKDLLL-SEISCSRTGVNEICQKYEK-GAGRLPEDCAEALATA----------
IRAK1        FSEELKIGEGGFGCVYRAVMRN--VYAVKRLKDLEWTAKQFLTEVEQLS--RHPNIVDFAGYCNG-FYCLVYGFLPNGSLEDRL---HCPPLSWPQ-LDILLGTARAIQFLHQDSLIHGDIKSSNVLLD-ERLTKLGDFGLARVAR---QTVRTL-----AYLPEEYIKTGRLAVDTDTFSFGVVVLETLA-GQRAVKDLVE-EEAERSTSTLAGPCPPEGL-GLGQLACCCLHRRAKRRPPMTQVYER
IRAK3        FHKDFLIGEGEIFEVYRVEIQN--TYAVKLFKKMQCKKWKFLSELEVLL--LHPNILELAAYFTE-KFCLIYPYMRNGTLFDRL---QC-PLPWHI-IGILIGISKAIHYLHNVSVICGSISSANILLD-DQFQKLTDFAMAHINM---SSSSHL-----WYMPEEYIRQGKLSIKTDVYSFGIVIMEVLT-GCRVVRDLLR-ELMK-----LSPPCPRNSA-KLFCLAGRCAATRAKLRPSMDEVLNT
ILK          LNFLTKLNENHSGELWKGRWQG--DIVVKVLKVRDWSTKRFNEECPRLRIFSHPNVLPVLGACQSAPHTLITHWMPYGSLYNVLHEGTNFVVDQSQAVKFALDMARGMAFLHLEPLIRHALNSRSVMIDEDMTARI---SMADVKF---SFQCGRMYAPA-WVAPEALQKKPEDRSADMWSFAVLLWELVTREV-PFADLSNMEIGKVALEGLRPTIPPGISPHVCKLMKICMNEDPAKRPKFDMIVPI
PBK          SPFMQKLGFGTGVNVYLMKRSPL-PWAVKKINNDHYRSYKLMDEAKILKSLHHPNIVGYRAFTEAGSLCLAMEYGGEKSLNDLIEKASQDPFPAAIILKVALNMARGLKYLHEKKLLHGDIKSSNVVIKDFETIKICDVGVSLPLDNM-VTDPACYIGTEPWKPKEAVENGVITDKADIFAFGLTLWEMMTLSI-PHINLSNDDEDKDFDEAYAGTRPPILDEKVIELFSVCTNEDPKDRPSAAHIVEA
HSER         LKIDDDKRRDTIQRLRQCKYDK--RVILKDL--KHNDGFEQKIELNKLLQIDYYNLTKFYGTVKLDTMFGVIEYCERGSLREVLNYPDGTFMDWEFKISVLYDIAKGMSYLHSSKTEHGRLKSTNCVVDSRMVVKITDFGCNSILP----------KKDL-WTAPEHLQANI--QKGDVYSYGIIAQEIILRKE-TFYRDRNEKIFRVENSNGKPFRPDLAEEEVYLLVKNCWEEDPEKRPDFKKIFGL
ANPa         GRGSNYTTEGQFQVFKTAYYKG--LVAVKRV--NRKRILRVLFELKHMRDVQNEHLTRFVGACTDPPNCILTEYCPRGSLQDILE--ESITLDWMFRYSLTNDIVKGMLFLHNGAICHGNLKSSNCVVDGRFVLKITDYGLESFRD-D-PEQGTVYAKKL-WTAPELLMASPPVQAGDVYSFGIILQEIALRSG-VFHDLSPKEIIERVTRGEPPFRPSLHLEELGLLMQRCWAEDPQERPPFQQIRLT
ANPb         LRGSSYTAHGKYQIFNTGHFKG--VVAIKHV--NKKRILRVLFELKHMRDVQFNHLTRFIGACIDPPNCIVTEYCPRGSLQDILE--DSINLDWMFRYSLINDLVKGMAFLHNSIISHGSLKSSNCVVDSRFVLKITDYGLASFRSAE-PDDSALYAKKL-WTAPELLGNPLPTQKADVYSFGIILQEIALRSG-PFYDLSPKEIVQKVRNGQPYFRPSILNEELVLLMERCWAQDPAERPDFGQIKGF
CYGD         ARSMSDIRSGPSQHLNIGVYEG--RVWLKKFP-GDQHIIPTKTAFSKLQELRHENVALYLGLFLARGAAVVSEHCTRGSLQDLLA--REIKLDWMFKSSLLLDLIKGIRYLHHRGVAHGRLKSRNCIVDGRFVLKITDHGHGRLLEQK-VLPEPRAEDQL-WTAPELLDPALERLAGDVFSLAIIMQEVVCRSA-PYAELTPEEVVQRVRS-PPLCRPLVAPVECILLMKQCWAEQPELRPSMDHTFDL
CYGF         FQITSEVQSGRSPRLNIAIYEG--WVWLKKFSFGDLK-ISASDVFEMMKDLRHENINPLLGFFYDSGMAIVTEFCSRGSLEDILT--QDVKLDWMFKSSLLLDLIKGMKYLHHREFVHGRLKSRNCVVDGRFVLKVTDYGFNDILELR-LSEESSMEELL-WTAPELLAPRGSRFAGDVYSFAIIMQEVMVRGT-PFCDLPAQEIINRLKK-PPVYRPVVAPPECLQLMKQCWAEAAEQRPTFDEIFNQ
MLKL         L-----LRENEVSTLYKGEYHR--PVAIKVFKAGSIAIVQFNKEIKTMKKFESPNILRIFGICIDEPQSIVMEYCELGTLRELLD--REKDLTLGKRMVLVLGAARGLYRLHEAPELHGKIRSSNFLVTQGYQVKLAGFELRKTQTMS-TTRETDRVKSTAYLSPQELEDYQYDVKSEIYSFGIVLWEIAT-GDIPFQGCNSEKIRKLVAKRQQEPLGEDCPSELREIIDECRAHDPSVRPSVDEILKK
RIPK2        LADLRYLSRGASGTVSSARHADV-QVAVKHLHHTPLLDEKVLREAEILHKARFSYILPILGICNEPEFGIVTEYMPNGSLNELLHKTEYPDVAWPLRFRILHEIALGVNYLHTPPLLHHDLKTQNILLDNEFHVKIADFGLSKWRMSLSRSSKAPEGGTIIYMPPE--NYGQKSIKHDIYSYAVITWEVLSRKQ-PFEDVTNPLQIYSVSQGHRINEESLIPARMISLIESGWAQNPDERPSFL-----
SgK496       PKLGQELGRGQYGVVYLCDNWGF-PCALKSVV--PPDEHNLALEFHYMRSLKHERLVDLHGSVIDYSIVLLIMERLHRDLYTGLK----AGLTLETRLQIALDVVEGIRFLHSQGLVHRDIKLKNVLLDKQNRAKITDLGFCKPEAMS-GSIVTP-----IHMAPE-LFTGKYDNSVDVYAFGILFWYICSGSVEAFERCASKDHLNNVRRGARPERLPVFDEECWQLMEACWDGDPLKRPLLGIVQPM
NRBP1        QKRREEVNQRNVPGI-DSAYLAT-EVVWNEVQERKNYKQEVRAVFDNLIQLEHLNIVKFHKYWA-KRVIFITEYMSSGSLKQFLKKKNHKTMNEKAWKRWCTQILSALSYLHDPPIIHGNLTCDTIFIQHNGLIKIGSV-APDTIN---HVKTREEQKNLHFFAPE--YGTNVTTAVDIYSFGMCALEMAVLEI----QGNGSYVPEAISSAILLEDPLQRE-----FIQKCLQSEPARRPTARELLFH
NRBP2        QKRREQVNQGNMPGL-QSTFLAT-EVVWNELHDRKAFAHEIQTVFEQLVLVDHPNIVKLHKYWL-SRVIFITEYVSSGSLKQFLKKKNHKAMNARAWKRWCTQILSALSFLHSPPIIHGNLTSDTIFIQHNGLIKIGSVALPDDLR---PIRAREELRNLHFFPPE--YGAD-GTAVDIFSFGMCALEMAVLEI----QTNGR-VTEAIARARSLSDPNMRE-----FILCCLARDPARRPSAHSLLFH
MOS          VCLLQRLGAGGFGSVYKATYRG--PVAIKQVNCTKNRLSRFWAELNVAR-LRHDNIVRVVAAST-PSLTIIMEFGGNVTLHQVIYCRTGGQLSLGKCLKYSLDVVNGLLFLHSQSIVHLDLKPANILISEQDVCKISDFGCSEKLELL-CFQT--PSYPLTHRAPELLKGEGVTPKADIYSFAITLWQMTTKQA-PYSGER-QHILAVVAYDLRLSAAVFPGQRLGDVIQRCWRPSAAQRPSARLLLVD
RIPK3        LENQELVGKDGFGTVFRAQHRKY-DVAVKIVNIS--------REVKAMASLDNEFVLRLEGVIEKWKPALVTKFMENGSLSGLLQ--SQCPRPWPLLCRLLKEVVLGMFYLHNPVLLHRDLKPSNVLPDPELHVKLADFGLSTFQGSQ-TGSGPG--GTLGYLAPELFVNRKASTASDVYSFGILMWAVLAGRE-VELPTEPSLVYAVCNRQNRLAELPQTPEGLKELMQLCWSSEPKDRPSFQECLPK
ANKRD3       FTGWEKVGSGGFGQVYKVRHVHT-WLAIKCSPVD--DREMLLEEAKKMEMAKFRYILPVYGICRE-PVGLVMEYMETGSLEKLLA--SE-PLPWDLRFRIIHETAVGMNFLHAPPLLHLDLKPANILLDAHYHVKISDFGLAK-CNLS-HDLSDGLFGTIAYLPPERIRERLFDTKHDVYSFAIVIWGVLTQKK-PFADEKNILHIVKVVKGHRLPPVCRACSHLIRLMQRCWQGDPRVRPTFQEITSE
SgK288       ---WRLVASGGFSQVFQARHRRT-EYAIKCAPPDAASSDNLIEEAAKMKKIKFQHIVSIYGVCKQ-PLGIVMEFMANGSLEKVLS--TH-SLCWKLRFRIIHETSLAMNFLHKPPLLHLDLKPGNILLDSNMHVKISDFGLSKWMEST-QYIESALRGMLSYIPPEMFLEKAPGPKYDVYSFAIVIWELLTQKK-PYSG-FNMMMIIRVAAGMRLQPVSDEAQQMVDLMKRCWDQDPKKRPCFL-----
KSR2         LEIGELIGKGRFGQVYHGRWHG--EVAIRLIDIERDNEQKFKREVMAYRQTRHENVVLFMGACMSPPHAIITSLCKGRTLYSVVR-DAKIVLDVNKTRQIAQEIVKGMGYLHAKGILHKDLKSKNVFYD-NGKVVITDFGLFSISGLQ-AGRRDKLRIQNGWLAPEDTEELPFSKHSDVFALGTIWYELHAREW-PFKTQPAEAIIQMGT-GMPNLSQIGMGKEISDILLFCWAFEQEERPTFTKLMDM
KSR1         VELGEPIGQGRWGRVHRGRWHG--EVAIRLLEMDGHNQHKFKKEVMNYRQTRHENVVLFMGACMNPPHAIITSFCKGRTLHSFVR-DPKTSLDINKTRQIAQEIIKGMGYLHAKGIVHKDLKSKNVFYD-NGKVVITDFGLFGISGVR-EGRRNQLKLSHDWLAPEGKDELPFSKAADVYAFGTVWYELQARDW-PLKNQAAEASIQIGSEGMRVLTSVSLGKEVSEILSACWAFDLQERPSFSLLMDM
LRRK2        TVHGADHGDGSFGSVYRAAYEG--EVAVKIFN----KHSRLRQELVVLCHLHHPSLISLLAAGIR-PRMLVMELASKGSLDRLLQ-QDKASLTRTLQHRIALHVADGLRYLHSAMIIYRDLKPHNVLLFTAIIAKIADYGIAQYCCMG-IKTSGT---P-GFRAPEVAGNVIYNQQADVYSFGLLLYDILTTGGRIVEGLKFPNEFDELEQGK-LPDPVKAPWPMVELIKQCLKENPQERPTSAQVFDI
MISR2        LCFSQVIREGGHAVVWAGQLQG--LVAIKAFP-----PSAFQAERALYEGLQHDHIVRFITASRGGGPLLVLELHPKGSLCHYLT---QYTSDWGSSLRMALSLAQGLAFLHKPGIAHRDLSSQNVLIREDGSCAIGDLGLALVLPLTAPTQPGPEAGTQRYMAPETLDLQDWGRRADIYSLALLLWEILSRCPLAYEAELGNTPTDAVQERRRIPSTWRDPDGLRELLEDCWDADPEARLTAECVQQR
ALK2         ITLLECVGKGRYGEVWRGSWQG--NVAVKIFS-----SDKWFRETELYNMLRHENILGFIASDMTHQLWLITHYHEMGSLYDYLQ---LTTLDTVSCLRIVLSIASGLAHLHKPAIAHRDLKSKNILVKKNGQCCIADLGLAVMHSST-LDVGNPRVGTKRYMAPETIQVDCFDKRVDIWAFGLVLWEVARRMVPPFYDVVPNDPSEVCVDQQRIPNRWFTLTSLAKLMKECWYQNPSARLTALRIKKT
ALK1         VALVECVGKGRYGEVWRGLWHG--SVAVKIFS-----SDQWFRETEIYNLLRHDNILGFIASDMTNQLWLITHYHEHGSLYDFLQ---RQTLEPHLALRLAVSAACGLAHLHKPAIAHRDFKSRNVLVKSNLQCCIADLGLAVMHSGS-LDIGNPRVGTKRYMAPEQIRTDCFEKWTDIWAFGLVLWEIARRTIPPFYDVVPNDPSEVCVDQQTIPNRLAVLSGLAQMMRECWYPNPSARLTALRIKKT
BMPR1B       IQMVKQIGKGRYGEVWMGKWRG--KVAVKVFF-----TEAWFRETEIYQLMRHENILGFIAADIKGQLYLITDYHENGSLYDYLK---STTLDAKSMLKLAYSSVSGLCHLHKPAIAHRDLKSKNILVKKNGTCCIADLGLAVKFIDT-VDIPNTRVGTKRYMPPESLNRNHFQIMADMYSFGLILWEVARRCVLPYHDLVPSDPSEVCIKKLRFPNRWSCLRQMGKLMTECWAHNPASRLTALRVKKT
BMPR1A       IQMVRQVGKGRYGEVWMGKWRG--KVAVKVFF-----TEAWFRETEIYQLMRHENILGFIAADIKGQLYLITDYHENGSLYDFLK---CATLDTRALLKLAYSAACGLCHLHKPAIAHRDLKSKNILIKKNGSCCIADLGLAVKFNDT-VDVPNTRVGTKRYMAPESLNKNHFQIMADIYSFGLIIWEMARRCILPYYNMVPSDPSEVCVKRLRVSNRWNCLRAVLKLMSECWAHNPASRLTALRIKKT
ALK7         IVLQEIVGKGRFGEVWHGRWCG--DVAVKIFS-----SDRWFREAEIYQMLRHENILGFIAADNKGQLWLVSEYHEQGSLYDYLN---RNIVTVAGMIKLALSIASGLAHLHKPAIAHRDIKSKNILVKKCETCAIADLGLAVKHDIL-IDIPNPKVGTKRYMAPETMNVNIFEKRADIYSVGLVYWEIARRCSLPYYDMVPSDPSEVCDQKFRIPNQWQALRVMGRIMRECWYANGAARLTALRIKKT
ALK4         IVLQEIIGKGRFGEVWRGRWRG--DVAVKIFS-----SERWFREAEIYQMLRHENILGFIAADNKGQLWLVSDYHEHGSLFDYLN---RYTVTIEGMIKLALSAASGLAHLHKPGIAHRDLKSKNILVKKNGMCAIADLGLAVRHDVT-IDIANQRVGTKRYMAPETINMKHFDKCADIYALGLVYWEIARRCNLPYYDLVPSDPSEVCDQKLRIPNWWQALRVMGKMMRECWYANGAARLTALRIKKT
TGFbR1       IVLQESIGKGRFGEVWRGKWRG--EVAVKIFS-----SERWFREAEIYQMLRHENILGFIAADNKGQLWLVSDYHEHGSLFDYLN---RYTVTVEGMIKLALSTASGLAHLHKPAIAHRDLKSKNILVKKNGTCCIADLGLAVRHDAT-IDIANHRVGTKRYMAPESINMKHFEKRADIYAMGLVFWEIARRCSLPYYDLVPSDPSEVCEQKLRIPNRWQALRVMAKIMRECWYANGAARLTALRIKKT
BMPR2        LKLLELIGRGRYGAVYKGSLDE--PVAVKVFS-----FNQFINEKNIYRLMEHDNIARFIVGDERAEYLLVMEYYPNGSLCKYLS---LHTSDWVSSCRLAHSVTRGLAYLHKPAISHRDLNSRNVLVKNDGTCVISDFGLSMRLTNRPEDNAISEVGTIRYMAPEAVNLRDCEKQVDMYALGLIYWEIFMRCTMAFQTEVGNHPTEVSREKQRFPEAWKAVRSLKETIEDCWDQDAEARLTAQCAEER
TGFbR2       IELDTLVGKGRFAEVYKAKLKQS-TVAVKIFP-----YEAWKTEKDIFSNLKHENILQFLTAEEREQYWLITAFHAKGNLQEYLT---RHVISWEDLRKLGSSLARGIAHLHKMPIVHRDLNSSNILVKNDLTCCLCDFGLSLRLDTL-DDLASGQVGTARYMAPERMNLENAEKQTDVYSMALVLWEMTSRCNPPFGSKVREHPCEVLRDRGRIPSFWLGIQMVCETLTECWDHDPEARLTAQCVAER
ACTR2B       LQLLEIKARGRFGCVWKAQLMN--FVAVKIFP-----LDQWQSEREIFSGMKHENLLQFIAAEKRNELWLITAFHDKGSLTDYLK---GNIITWNELCHVAETMSRGLSYLHKPSIAHRDFKSKNVLLKSDLTAVLADFGLAVRFEGK-GD--HGQVGTRRYMAPEAINFQR-DLRIDMYAMGLVLWELVSRCKLPFEEEIGQHPSEVVHKKMRIKDHWLGLAQLCVTIEECWDHDAEARLSAGCVEER
ACTR2        LQLLEVKARGRFGCVWKAQLLN--YVAVKIFP-----IDQWQNEYEVYSGMKHENILQFIGAEKRSDLWLITAFHEKGSLSDFLK---ANVVSWNELCHIAETMARGLAYLHKPAISHRDIKSKNVLLKNNLTACIADFGLALKFEGK-GD--HGQVGTRRYMAPEAINFQR-DLRIDMYAMGLVLWELASRCTLPFEEEIGQHPSEVVHKKKRLRDYWQGMAMLCETIEECWDHDAEARLSA------
Wnk4         LKFDIEIGRGSFKTVYRGLDTDV-EVAWCELQTRKLSREQFSEEVEMLKGLQHPNIVRFYDSWKSQVCVLVTELMTSGTLKTYLRREMKPRV----LQRWSRQILRGLHFLHVPPILHRDLKCDNVFITPTGSVKIGDLGLATLKRS--FAKSIGTP---EFMAPE-MYEEKYDEAVDVYAFGMCMLEMATSEY-PYSECQNAAQIRKVTSGR-KPNSFHKIPEVKEIIEGCIRTDKNERFTIQDLLAH
Wnk2         LKFDIELGRGSFKTVYKGLDTEV-EVAWCELQDRKLTKEQFKEEAEMLKGLQHPNIVRFYDFWESKRCVLVTELMTSGTLKTYLKKVMKPKV----LRSWCRQILKGLLFLHTPPIIHRDLKCDNIFITPTGSVKIGDLGLATLKRS--FAKSIGTP---EFMAPE-MYEEHYDESVDVYAFGMCMLEMATSEY-PYSECQNAAQIRKVTCGI-KPASFEHDPEIKEIIGECICKNKEERYEIKDLLSH
Wnk1         LKFDIEIGRGSFKTVYKGLDTEV-EVAWCELQDRKLTKEQFKEEAEMLKGLQHPNIVRFYDSWESKKCVLVTELMTSGTLKTYLKKVMKIKV----LRSWCRQILKGLQFLHTPPIIHRDLKCDNIFITPTGSVKIGDLGLATLKRS--FAKSIGTP---EFMAPE-MYEEKYDESVDVYAFGMCMLEMATSEY-PYSECQNAAQIRRVTSGV-KPASFDAIPEVKEIIEGCIRQNKDERYSIKDLLNH
Wnk3         LKFDIELGRGAFKTVYKGLDTEV-EVAWCELQDRKLTKEQFKEEAEMLKGLQHPNIVRFYDSWESKKCVLVTELMTSGTLKTYLKKVMKPKV----LRSWCRQILKGLQFLHTPPIIHRDLKCDNIFITPTGSVKIGDLGLATLMRS--FAKSIGTP---EFMAPE-MYEEHYDESVDVYAFGMCMLEMATSEY-PYSECQNAAQIRKVTSGI-KPASFNTDPEVKEIIEGCIRQNKSERLSIRDLLNH
RIPK1        FLESAELDSGGFGKVSLCFHRT--LMIMKTVYKGPNCIHELLEEAKMMNRLRHSRVVKLLGVII-GKYSLVMEYMEKGNLMHVLKAEMSTPLSVKG--RIILEIIEGMCYLHGKGVIHKDLKPENILVDNDFHIKIADLGLASFKMSKEELREDGTAKKNYYMAPEHLNDAKPTEKSDVYSFAVVLWAIFANKE-PYENAICEQQLMCIKSGNRPDVDDICPREIISLMKLCWEANPEARPTFPGIEEK
LRRK1        EDEGSVLGQGGSGTVYRARYQGVNDTMLRHLRATDAMKNSFRQEASMLHALQHPCIVALIGISIH-PLCFALELAPLSSLNTVLSARDSSFIPLGHTQKIAYQIASGLAYLHKKNIIFCDLKSDNILVWLDVKIKLSDYGISRQSFEG----AGVEGTP-GYQAPEIRPRIVYDEKVDMFSYGMVLYELLS-GQRPALGHHQLQIAKKLSKGIRLGQPEEVQFRRLQLMMECWDTKPEKRPLALSVVSQ
SuRTK106     SEVLEQICSGSCGPIFRANMNTP-SVILKALKEPAGLHEQFLGRIQFHQYLKHKNLVQLEGCCT-LPLYMVLEDVAQGDLLGFLWTMDGLLYDLTEVYHIGKQVLLALEFLQEKHLFHGDVAARNILMQSDLTAKLCGLGLAYEVYRG---AISTQTIPLKWLAPERLLLRPASIRADVWSFGILLYEMVTLGAPPYPEVPPTSILEHLQRKI-MKRPSSCTHTMYSIMKSCWRWREADRPSPRELRLR
ARAF         VQLLKRIGTGSFGTVFRGRWHG--DVAVKVLKVSQPTAQQFKNEMQVLRKTRHVNILLFMGFMTR-PGAIITQWCEGSSLYHHLH-VADTRFDMVQLIDVARQTAQGMDYLHAKNIIHRDLKSNNIFLHEGLTVKIGDFGLATVKTWS-GAQPEQPSGSVLWMAAERMDPNPYSFQSDVYAYGVVLYELMT-GSLPYSHIGCRDQIFMVGRGYSPDLSKICPKAMRRLLSDCLKFQREERPLFPQILAT
BRAF         ITVGQRIGSGSFGTVYKGKWHG--DVAVKMLNVTAPTPQQFKNEVGVLRKTRHVNILLFMGYSTK-PQAIVTQWCEGSSLYHHLH-IIETKFEMIKLIDIARQTAQGMDYLHAKSIIHRDLKSNNIFLHEDLTVKIGDFGLATVKSWS-GSHQEQLSGSILWMAPERMDKNPYSFQSDVYAFGIVLYELMT-GQLPYSNINNRDQIFMVGRGYSPDLSKVCPKAMKRLMAECLKKKRDERPLFPQILAS
RAF1         VMLSTRIGSGSFGTVYKGKWHG--DVAVKILKVVDPTPQQFRNEVAVLRKTRHVNILLFMGYMTK-DNAIVTQWCEGSSLYKHLH-VQETKFQMFQLIDIARQTAQGMDYLHAKNIIHRDMKSNNIFLHEGLTVKIGDFGLATVKSWS-GSQQEQPTGSVLWMAPERMDNNPFSFQSDVYSYGIVLYELMT-GELPYSHINNRDQIFMVGRGYSPDLSKLCPKAMKRLVADCVKKVKEERPLFPQILSS
LIMK1        LIHGEVLGKGCFGQAIKVTHREE-VMVMKELI--RFDETRFLKEVKVMRCLEHPNVLKFIGVLY-KRLNFITEYIKGGTLRGIIK-SMDSQYPWSQRVSFAKDIASGMAYLHSMNIIHRDLNSHNCLVR-ENKVVVADFGLARLMVEKLLKKPRKKRYTVYWMAPEMINGRSYDEKVDVFSFGIVLCEIIGRVNDPDY-LPRTMDF-GLNRGFDRYCPPNCPPSFFPITVRCCDLDPEKRPSFVKLEHW
LIMK2        LIHGEVLGKGFFGQAIKVTHKAK-VMVMKELI--RCDETKFLTEVKVMRSLDHPNVLKFIGVLY-KKLNLLTEYIEGGTLKDFLR-SMDP-FPWQQKVRFAKGIASGMAYLHSMCIIHRDLNSHNCLIK-LDKVVVADFGLSRLIVERKLRKNRKKRYTVYWMAPEMLNGKSYDETVDIFSFGIVLCEIIGQVYDPDC-LPRTLDF-GLNKLFEKFVPTDCPPAFFPLAAICCRLEPESRPAFSKLEDS
TESK2        ----EKIGSGFFSEVFKVRHRAQ-VMALK--M--NTLSNAMLKEVQLMNRLSHPNILR---------------YINSGNLEQLLD-SNLH-LPWTVRVKLAYDIAVGLSYLHFKGIFHRDLTSKNCLIK-RDEAVVADFGLA------IVSMG--EKLAVFWMAPEVLRDEPYNEKADVFSYGIILCEIIARIQDPDY-LPRTENF-GLDDAFQHMVG-DCPPDFLQLTFNCCNMDPKLRPSFVEIGKT
TESK1        FHCAEKIGAGFFSEVYKVRHRQQ-VMVLK--M--NKLPNGTLREVQLMNRLRHPNILRFMGVCV-GQLHALTEYMNGGTLEQLLS-SPEP-LSWPVRLHLALDIARGLRYLHSKGVFHRDLTSKNCLVR-REDAVVGDFGLA------IYREGRKEPLAVYWMAPEVLRGELYDEKADVFAFGIVLCELIARVPDPDY-LPRTEDF-GLDPAFRTLVGDDCPLPFLLLAIHCCNLEPSTRAPFTEITQH
LMR2         LNYIQEIGNGWFGKVLLGEIYTS-RVIVKELKASANPKEDFLKNGEPYYILQHPNILQCVGQCV-IPYLLVFEFCDLGDLKAYLREHMRG--DSQTLQRMACEVAAGLAAMHKLHFLHSDLALRNCFLTSDLNVKVGDYGIGFSRYED-YIETDKKVFPLRWTAPERLLTADQTKYSNIWSLGVTLWELFDNAAQPYSNLSNLDVLQVIRRDTKLPKPQLYSDRWYEVLQFCW-LSPEKRPAAEDVHRL
LMR1         LLYLKEIGRGWFGKVFLGEVNSS-QVVVKELQASASVQEMFLEEVQPYRALKHSNLLQCLAQCA-TPYLLVMEFCPLGDLKGYLRESMAP--DPRTLQRMACEVACGVLHLHRNNFVHSDLALRNCLLTADLTVKIGDYGLAHCKYED-YFVTDQLWVPLRWIAPENLLVVDQTKSGNVWSLGVTIWELFELGTQPYPQHSDQQVLYTVRQQLKLPKPQLLSDRWYEVMQFCW-LQPEQRPTAEEVHLL
LMR3         LSYLQEIGSGWFGKVILGEIFST-QVVVKELRASAGPLERFISEAQPYRSLQHPNVLQCLGLCV-LPFLLIMEFCQLGDLKRYLREGLSPELDLRTLQRMGLEIARGLAHLHSHNYVHSDLALRNCLLTSDLTVRIGDYGLAHSNYED-YYLTERLWIPLRWAAPETFMVMDQSRESNIWSLGVTLWELFEFGAQPYRHLSDEEVLFVVRQHVKLARPKLYADYWYDILQSCW-RPPAQRPSASDLQLQ
JAK2         LKFLQQLGKGNFGSVEMCRYDPD-VVAVKKLQ-HSTEEHRFEREIEILKSLQHDNIVKYKGVCYSRRNKLIMEYLPYGSLRDYL-QKHKERIDHIKLLQYTSQICKGMEYLGTKRYIHRDLATRNILVENENRVKIGDFGLTKVLPDKEYYKVEPGESPIFWYAPESLTESKFSVASDVWSFGVVLYELFTYIESKSPQMIVFHLIELLKNNGRLPRPDGCPDEIYMIMTECWNNNVNQRPSFRDLALR
JAK3         LKYISQLGKGNFGSVELCRYDPH-LVAVKQLQ-HSGPDQRFQREIQILKALHSDFIVKYRGVSYGRPERLVMEYLPSGCLRDFL-QRHRARLDASRLLLYSSQICKGMEYLGSRRCVHRDLAARNILVESEAHVKIADFGLAKLLPDKDYYVVEPGQSPIFWYAPESLSDNIFSRQSDVWSFGVVLYELFTYCDSCSPPALC-RLLELLEEGQRLPAPPACPAEVHELMKLCWAPSPQDRPSFSALGPQ
TYK2         LKKIRDLGEGHFGKVSLYCYDPD-MVAVKALKADCGPQHSWKQEIDILRTLYHEHIIKYKGCCEDEKSQLVMEYVPLGSLRDYL-P--RHSIGLAQLLLFAQQICEGMAYLHAHDYIHRDLAARNVLLDNDRLVKIGDFGLAKAVPGHEYYRVEDGDSPVFWYAPECLKEYKFYYASDVWSFGVTLYELLTHCDSQSPQMTVLRLTELLERGERLPRPDKCPCEVYHLMKNCWETEASFRPTF------
JAK1         LKRIRDLGEGHFGKVELCRYDPD-QVAVKSLKPESGGNHALKKEIEILRNLYHENIVKYKGICTEGNGKLIMEFLPSGSLKEYL-PKNKNKINLKQQLKYAVQICKGMDYLGSRQYVHRDLAARNVLVESEHQVKIGDFGLTKAIEDKEYYTVDDRDSPVFWYAPECLMQSKFYIASDVWSFGVTLHELLTYCDDSSPQMTVTRLVNTLKEGKRLPCPPNCPDEVYQLMRKCWEFQPSNRTSFQNLIEG
CCK4         LQPITTLGKSEFGEVFLAKAQGETLVLVKSLQ--SKDEQLFRRELEMFGKLNHANVVRLLGLCR-EPHYMVLEYVDLGDLKQFLRKLKSQPLSTKQKVALCTQVALGMEHLSNNRFVHKDLAARNCLVSAQRQVKVSALGLSKDVYSE-YYHFRQAWVPLRWMSPEAILEGDFSTKSDVWAFGVLMWEVFTHGEMPHGGQADDEVLADLQGKARLPQPEGCPSKLYRLMQRCWALSPKDRPSFSEIASA
RYK          ITLKDVLQEGTFGRIFHGILIDDKQAFVKTVKDQASEIQTMLTESCKLRGLHHRNLLPITHVCIEEKPMVILPYMNWGNLKLFLRANNPQAISQQDLVHMAIQIACGMSYLARREVIHKDLAARNCVIDDTLQVKITDNALSRDLFMD-YHCLDNENRPVRWMALESLVNNEFSSASDVWAFGVTLWELMTLGQTPYVDIDPFEMAAYLKDGYRIAQPINCPDELFAVMACCWALDPEERPKFQQLVQC
HER3         LRKLKVLGSGVFGTVHKGVWIPESPVCIKVIEDKSGRQSQVTDHMLAIGSLDHAHIVRLLGLCPG-SSQLVTQYLPLGSLLDHVR-QHRGALGPQLLLNWGVQIAKGMYYLEEHGMVHRNLAARNVLLKSPSQVQVADFGVADLLPDD-KQLLSEAKTPIKWMALESIHFGKYTHQSDVWSYGVTVWELMTFGAEPYAGLRLAEVPDLLEKGERLAQPQICTIDVYMVMVKCWMIDENIRPTFKELANE
HER4         LKRVKVLGSGAFGTVYKGIWVPETPVAIKILNETTGPKAVFMDEALIMASMDHPHLVRLLGVCLS-PTQLVTQLMPHGCLLEYVH-EHKDNIGSQLLLNWCVQIAKGMMYLEERRLVHRDLAARNVLVKSPNHVKITDFGLARLLEDE-KEYNDGGKMPIKWMALECIHYRKFTHQSDVWSYGVTIWELMTFGGKPYDGIPTREIPDLLEKGERLPQPPICTIDVYMVMVKCWMIDADSRPKFKELAAE
HER2         LRKVKVLGSGAFGTVYKGIWIPENPVAIKVLRENTSPKAKILDEAYVMAGVGSPYVSRLLGICLT-STQLVTQLMPYGCLLDHVR-ENRGRLGSQDLLNWCMQIAKGMSYLEDVRLVHRDLAARNVLVKSPNHVKITDFGLARLLDDE-TEYHDGGKVPIKWMALESILRRRFTHQSDVWSYGVTVWELMTFGAKPYDGIPAREIPDLLEKGERLPQPPICTIDVYMIMVKCWMIDSECRPRFRELVSE
EGFR         FKKIKVLGSGAFGTVYKGLWIPEKPVAIKELREATSPKAKILDEAYVMASVDNPHVCRLLGICLT-STQLITQLMPFGCLLDYVR-EHKDNIGSQYLLNWCVQIAKGMNYLEDRRLVHRDLAARNVLVKTPQHVKITDFGLAKLLGEE-KEYHEGGKVPIKWMALESILHRIYTHQSDVWSYGVTVWELMTFGSKPYDGIPASEISSILEKGERLPQPPICTIDVYMIMVKCWMIDADSRPKFRELIIE
ACK          LRLLEKLGDGSFGVVRRGEWDAG-SVAVKCLKDVLSQPADFIREVNAMHSLDHRNLIRLYGVVLTPPMKMVTELAPLGSLLDRLR-KHQGHFLLGTLSRYAVQVAEGMGYLESKRFIHRDLAARNLLLATRDLVKIGDFGLMRALPNDDHYVMEHRKVPFAWCAPESLKTRTFSHASDTWMFGVTLWEMFTYGQEPWIGLNGSQILHKIDEGERLPRPEDCPQDIYNVMVQCWAHKPEDRPTFVALRDF
TNK1         VCRGELLGSGCFGVVHRGLWTLG-PVAVKSLREGPMGT-GFLREVSVMMNLEHPHVLRLHGLVLGQPLQMVMELAPLGSLHARLTPAPTPPLLVALLCLFLRQLAGAMAYLGARGLVHRDLATRNLQLASPRTIKVADFGLVRPLGARGRYVMGPRPIPYTWCAPESLRHGAFSSASDVWMFGVTLWEMFSGGEEPWPGVPPYLILQRLEDRARLPRPPPSSRALYSLALRCWAPHPADRPSFSHLEGL
ZAP70        LIADIELGCGNFGSVRQGVYRMKQDVAIKVLK-QGTEKDEMMREAQIMHQLDNPYIVRLIGVC--EALMLVMEMAGGGPLHKFL-VGKREEIPVSNVAELLHQVSMGMKYLEEKNFVHRDLAARNVLLVNRHYAKISDFGLSKALGDDSYYTASAGKWPLKWYAPECINFRKFSSRSDVWSYGVTMWEALSYGQKPYKKMKGPEVMAFIEQGKRMECPPECPPELYALMSDCWIYKWEDRPDFL-----
SYK          TLEDKELGSGNFGTVKKGYYQMVVTVAVKILKNEANDPLDLLAEANVMQQLDNPYIVRMIGIC--ESWMLVMEMAELGPLNKYL-QQNR-HVKDKNIIELVHQVSMGMKYLEESNFVHRDLAARNVLLVTQHYAKISDFGLSKALRDENYYKATHGKWPVKWYAPECINYYKFSSKSDVWSFGVLMWEAFSYGQKPYRGMKGSEVTAMLEKGERMGCPAGCPREMYDLMNLCWTYDVENRPGF------
FAK          IELGRCIGEGQFGDVHQGIYMSN-AVAIKTC-KNCTSDVEFLQEALTMRQFDHPHIVKLIGVITENPVWIIMELCTLGELRSFL-QVRKYSLDLASLILYAYQLSTALAYLESKRFVHRDIAARNVLVSSNDCVKLGDFGLSRYMEST-YYKASKGKLPIKWMAPESINFRRFTSASDVWMFGVCMWEILMHGVKPFQGVKNNDVIGRIENGERLPMPPNCPPTLYSLMTKCWAYDPSRRPRFTELKAQ
PYK2         VVLNRILGEGLFGEVYEGVYTNG-NVAVKTCKKDCTLD-EFMSEAVIMKNLDHPHIVKLIGIIEEEPTWIIMELYPYGELGHYL-ERNKNSLKVLTLVLYSLQICKAMAYLESINCVHRDIAVRNILVASPECVKLGDFGLSRYIEED-YYKASVTRLPIKWMSPESINFRRFTTASDVWMFAVCMWEILSFGKQPFFWLENKDVIGVLEKGDRLPKPDLCPPVLYTLMTRCWDYDPSDRPRFTELVCS
ROR1         VRFMEELGECAFGKIYKGHLYLMQLVAIKTLKDYNNPQQMFQQEASLMAELHHPNIVCLLGAVT-QPVCMLFEYINQGDLHEFLI-TVKSSLDHGDFLHIAIQIAAGMEYLSSHFFVHKDLAARNILIGEQLHVKISDLGLSREIYAD-YYRVSKSLLPIRWMPPEAIMYGKFSSDSDIWSFGVVLWEIFSFGLQPYYGFSNQEVIEMVRKRQLLPCSEDCPPRMYSLMTECWNEIPSRRPRFKDIHVR
ROR2         VRFMEELGEDRFGKVYKGHLFGPQAVAIKTLKDKAEGPLEFRHEAMLRARLQHPNVVCLLGVVT-QPLSMIFSYCSHGDLHEFLV-TVKSALEPPDFVHLVAQIAAGMEYLSSHHVVHKDLATRNVLVYDKLNVKISDLGLFREVYAD-YYKLGNSLLPIRWMAPEAIMYGKFSIDSDIWSYGVVLWEVFSYGLQPYCGYSNQDVVEMIRNRQVLPCPDDCPAWVYALMIECWNEFPSRRPRFKDIHSR
DDR1         LRFKEKLGEGQFGEVHLCEVDSDLLVAVKILRPDATKNANFLKEVKIMSRLKDPNIIRLLGVCV-DPLCMITDYMENGDLNQFLSAAQGPTISYPMLLHVAAQIASGMRYLATLNFVHRDLATRNCLVGENFTIKIADFGMSRNLYGD-YYRVGRAVLPIRWMAWECILMGKFTTASDVWAFGVTLWEVLMLCRQPFGQLTDEQVIEFRDQGRQLSRPPACPQGLYELMLRCWSRESEQRPPFSQLHRF
DDR2         LTFKEKLGEGQFGEVHLCEVEGKVLVAVKMLRADANKNANFLKEIKIMSRLKDPNIIHLLSVCI-DPLCMITEYMENGDLNQFLSSSDVRTVSYTNLKFMATQIASGMKYLSSLNFVHRDLATRNCLVGKNYTIKIADFGMSRNLYGD-YYRIGRAVLPIRWMSWESILLGKFTTASDVWAFGVTLWETFTFCQQPYSQLSDEQVIEFRDQGRQLPQPAICPDSVYKLMLSCWRRDTKNRPSFQEIHLL
MUSK         IEYVRDIGEGAFGRVFQARAPGPTMVAVKMLKEEASADMAFQREAALMAEFDNPNIVKLLGVCA-KPMCLLFEYMAYGDLNEFLRSPGPPPLSCAEQLCIARQVAAGMAYLSERKFVHRDLATRNCLVGENMVVKIADFGLSRNIYAD-YYKAENDAIPIRWMPPESIFYNRYTTESDVWAYGVVLWEIFSYGLQPYYGMAHEEVIYYVRDGNILSCPENCPVELYNLMRLCWSKLPADRPSFTSIHRI
TRKA         IVLKWELGEGAFGKVFLAECHNPMLVAVKALK-EASESAQFQREAELLTMLQHQHIVRFFGVCT-RPLLMVFEYMRHGDLNRFLR---PGPLGLGQLLAVASQVAAGMVYLAGLHFVHRDLATRNCLVGQGLVVKIGDFGMSRDIYTD-YYRVGRTMLPIRWMPPESILYRKFTTESDVWSFGVVLWEIFTYGKQPWYQLSNTEAIDCITQGRELERPRACPPEVYAIMRGCWQREPQQRHSIKDVHAR
TRKB         IVLKRELGEGAFGKVFLAECYNPILVAVKTLK-DASDNAKFHREAELLTNLQHEHIVKFYGVCV-DPLIMVFEYMKHGDLNKFLR-----ELTQSQMLHIAQQIAAGMVYLASQHFVHRDLATRNCLVGENLLVKIGDFGMSRDVYTD-YYRVGHTMLPIRWMPPESIMYRKFTTESDVWSLGVVLWEIFTYGKQPWYQLSNNEVIECITQGRVLQRPRTCPQEVYELMLGCWQREPHMRKNIKGIHTL
TRKC         IVLKRELGEGAFGKVFLAECYNPMLVAVKALK-DPTLAAKFQREAELLTNLQHEHIVKFYGVCG-DPLIMVFEYMKHGDLNKFLR--AKGELGLSQMLHIASQIASGMVYLASQHFVHRDLATRNCLVGANLLVKIGDFGMSRDVYTD-YYRVGHTMLPIRWMPPESIMYRKFTTESDVWSFGVILWEIFTYGKQPWFQLSNTEVIECITQGRVLERPRVCPKEVYDVMLGCWQREPQQRLNIKEIYKI
ALK          ITLIRGLGHGAFGEVYEGQVSGNPQVAVKTLPEVCSEQDLFLMEALIISKFNHQNIVRCIGVSL-LPRFILLELMAGGDLKSFLRPSQPSSLAMLDLLHVARDIACGCQYLEENHFIHRDIAARNCLLTPGPGAKIGDFGMARDIYAS-YYRKGCAMLPVKWMPPEAFMEGIFTSKTDTWSFGVLLWEIFSLGYMPYPSKSNQEVLEFVTSGGRMDPPKNCPGPVYRIMTQCWQHQPEDRPNFAIILER
LTK          VTLLRALGHGAFGEVYEGLVIGGPQVAIKTLPELCSPQDLFLMEALIISKFRHQNIVRCVGLSL-TPRLILLELMSGGDMKSFLRLGQPSPLVMRDLLQLAQDIAQGCHYLEENHFIHRDIAARNCLLSAGPSAKIGDFGMARDIYAS-YYRRDRALLPVKWMPPEAFLEGIFTSKTDSWSFGVLLWEIFSLGYMPYPGRTNQEVLDFVVGGGRMDPPRGCPGPVYRIMTQCWQHEPELRPSFASILER
ROS          LTLRLLLGSGAFGEVYEGTAVDGEKVAVKTLKKGSTDQEIFLKEAHLMSKFNHPNILKQLGVCL-EPQYIILELMEGGDLLTYLRTFYGPLLTLVDLVDLCVDISKGCVYLERMHFIHRDLAARNCLVSKDYTVKIGDFGLARDIYND-YYRKGEGLLPVRWMAPESLMDGIFTTQSDVWSFGILIWEILTLGHQPYPAHSNLDVLNYVQTGGRLEPPRNCPDDLWNLMTQCWAQEPDQRPTFHRIQNQ
IRR          ISIIRELGQGSFGMVYEGLARGASPVALKTVNELASPREIFLKEASVMKAFKCHHVVRLLGVVS-QPTLVIMELMTRGDLKSHLRAENNPGLALGEMIQMAGEIADGMAYLAANKFVHRDLAARNCMVSQDFTVKIGDFGMTRDVYTD-YYRKGKGLLPVRWMAPESLKDGIFTTHSDVWSFGVVLWEIVTLAEQPYQGLSNEQVLKFVMDGGVLEELEGCPLQLQELMSRCWQPNPRLRPSFTHILDS
INSR         ITLLRELGQGSFGMVYEGNARDKERVAVKTVNESASLREIFLNEASVMKGFTCHHVVRLLGVVS-QPTLVVMELMAHGDLKSYLRAENNPGRTLQEMIQMAAEIADGMAYLNAKKFVHRDLAARNCMVAHDFTVKIGDFGMTRDIYTD-YYRKGKGLLPVRWMAPESLKDGVFTTSSDMWSFGVVLWEITSLAEQPYQGLSNEQVLKFVMDGGYLDQPDNCPERVTDLMRMCWQFNPNMRPTFLEIVNL
IGF1R        ITMSRELGQGSFGMVYEGVAKGKERVAIKTVNEAASMREIFLNEASVMKEFNCHHVVRLLGVVS-QPTLVIMELMTRGDLKSYLRMENNPVLSLSKMIQMAGEIADGMAYLNANKFVHRDLAARNCMVAEDFTVKIGDFGMTRDIYTD-YYRKGKGLLPVRWMSPESLKDGVFTTYSDVWSFGVVLWEIATLAEQPYQGLSNEQVLRFVMEGGLLDKPDNCPDMLFELMRMCWQYNPKMRPSFLEIISS
TIE2         IKFQDVIGEGNFGQVLKAR---KRDAAIKRMKEYASKDDRFAGELEVLCKLHHPNIINLLGACE-GYLYLAIEYAPHGNLLDFLRNSTASTLSSQQLLHFAADVARGMDYLSQKQFIHRDLAARNILVGENYVAKIADFGLSRG--QEVYVKKTMGRLPVRWMAIESLNYSVYTTNSDVWSYGVLLWEIVSLGGTPYCGMTCAELYEKLPQGYRLEKPLNCDDEVYDLMRQCWREKPYERPSFAQILVS
TIE1         ITFEDLIGEGNFGQVIRAM---KKNAAIKMLKEYASENDRFAGELEVLCKLHHPNIINLLGACK-GYLYIAIEYAPYGNLLDFLRHGTASTLSSRQLLRFASDAANGMQYLSEKQFIHRDLAARNVLVGENLASKIADFGLSRG--EEVYVKKTMGRLPVRWMAIESLNYSVYTTKSDVWSFGVLLWEIVSLGGTPYCGMTCAELYEKLPQGYRMEQPRNCDDEVYELMRQCWRDRPYERPPFAQIALQ
RET          LVLGKTLGEGEFGKVVKATAFHGYTVAVKMLKENASPSERLLSEFNVLKQVNHPHVIKLYGACS-GPLLLIVEYAKYGSLRGFLRE---RALTMGDLISFAWQISQGMQYLAEMKLVHRDLAARNILVAEGRKMKISDFGLSRDVYEDSYVKRSQGRIPVKWMAIESLFDHIYTTQSDVWSFGVLLWEIVTLGGNPYPGIPPERLFNLLKTGHRMERPDNCSEEMYRLMLQCWKQEPDKRPVFADISKD
FGFR4        LVLGKPLGEGCFGQVVRAEAFGPDTVAVKMLKDNASDKDALVSEMEVMKLIRHKNIINLLGVCT-GPLYVIVECAAKGNLREFLRG----PLSFPVLVSCAYQVARGMQYLESRKCIHRDLAARNVLVTEDNVMKIADFGLARGVHIDYYKKTSNGRLPVKWMAPEALFDRVYTHQSDVWSFGILLWEIFTLGGSPYPGIPVEELFSLLREGHRMDRPPHCPPELYGLMRECWHAAPSQRPTFKQLVEA
FGFR1        LVLGKPLGEGCFGQVVLAEAIGKNKVAVKMLKSDATEKDSLISEMEMMKMIKHKNIINLLGACT-GPLYVIVEYASKGNLREYLQE----QLSSKDLVSCAYQVARGMEYLASKKCIHRDLAARNVLVTEDNVMKIADFGLARDIHIDYYKKTTNGRLPVKWMAPEALFDRIYTHQSDVWSFGVLLWEIFTLGGSPYPGVPVEELFKLLKEGHRMDKPSNCTNELYMMMRDCWHAVPSQRPTFKQLVED
FGFR3        LTLGKPLGEGCFGQVVMAEAIGKATVAVKMLKDDATDKDSLVSEMEMMKMIKHKNIINLLGACT-GPLYVLVEYAAKGNLREFLRE----QLTFKDLVSCAYQVARGMEYLASQKCIHRDLAARNVLVTEDNVMKIADFGLARDVHLDYYKKTTNGRLPVKWMAPEALFDRVYTHQSDVWSFGVLLWEIFTLGGSPYPGIPVEELFKLLKEGHRMDKPANCTHDLYMIMRECWHAAPSQRPTFKQLVED
FGFR2        LTLGKPLGEGCFGQVVMAEAVGKKTVAVKMLKDDATEKDSLVSEMEMMKMIKHKNIINLLGACT-GPLYVIVEYASKGNLREYLRE----QMTFKDLVSCTYQLARGMEYLASQKCIHRDLAARNVLVTENNVMKIADFGLARDINIDYYKKTTNGRLPVKWMAPEALFDRVYTHQSDVWSFGVLMWEIFTLGGSPYPGIPVEELFKLLKEGHRMDKPANCTNELYMMMRDCWHAVPSQRPTFKQLVED
FLT4         LHLGRVLGYGAFGKVVEASAFGKCTVAVKMLKEGATASERLMSELKILIHINHLNVVNLLGACTKGPLMVIVEFCKYGNLSNFLRDLWLSPLTMEDLVCYSFQVARGMEFLASRKCIHRDLAARNILLSESDVVKICDFGLARDIYDPDYVRKGSARLPLKWMAPESIFDKVYTTQSDVWSFGVLLWEIFSLGASPYPGVQINEEFQRLRDGTRMRAPELATPAIRRIMLNCWSGDPKARPAFSELVEI
KDR          LKLGKPLGRGAFGQVIEADAFGKCTVAVKMLKEGATHSERLMSELKILIHIHHLNVVNLLGACTKGPLMVIVEFCKFGNLSTYLRDLYKDFLTLEHLICYSFQVAKGMEFLASRKCIHRDLAARNILLSEKNVVKICDFGLARDIYDPDYVRKGDARLPLKWMAPETIFDRVYTIQSDVWSFGVLLWEIFSLGASPYPGVKIDEEFRRLKEGTRMRAPDYTTPEMYQTMLDCWHGEPSQRPTFSELVEH
FLT1         LKLGKSLGRGAFGKVVQASAFGKCTVAVKMLKEGATASEKLMTELKILTHIHHLNVVNLLGACTKGPLMVIVEYCKYGNLSNYLKGFYKEPITMEDLISYSFQVARGMEFLSSRKCIHRDLAARNILLSENNVVKICDFGLARDIYNPDYVRKGDTRLPLKWMAPESIFDKIYSTKSDVWSYGVLLWEIFSLGGSPYPGVQMDEDFSRLREGMRMRAPEYSTPEIYQIMLDCWHRDPKERPRFAELVEK
FLT3         LEFGKVLGSGAFGKVMNATAYGKSQVAVKMLKEKADSSEELMSELKMMTQLSHENIVNLLGACT-GPIYLIFEYCCYGDLLNYLREEDLNVLTFEDLLCFAYQVAKGMEFLEFKSCVHRDLAARNVLVTHGKVVKICDFGLARDIMDSNYVVRGNARLPVKWMAPESLFEGIYTIKSDVWSYGILLWEIFSLGVNPYPGIPVDANFKLIQNGFKMDQPFYATEEIYIIMQSCWAFDSRKRPSFPNLTSF
PDGFRb       LVLGRTLGSGAFGQVVEATAHGHTKVAVKMLKSTARSSEQLMSELKIMSHLPHLNVVNLLGACT-GPIYIITEYCRYGDLVDYLHNESPV-LSYMDLVGFSYQVANGMEFLASKNCVHRDLAARNVLICEGKLVKICDFGLARDIMDSNYISKGSTFLPLKWMAPESIFNSLYTTLSDVWSFGILLWEIFTLGGTPYPELPMNEQFNAIKRGYRMAQPAHASDEIYEIMQKCWEEKFEIRPPFSQLVLL
PDGFRa       LVLGRVLGSGAFGKVVEGTAYGRVKVAVKMLKPTARSSEQLMSELKIMTHLPHLNIVNLLGACT-GPIYIITEYCFYGDLVNYLHDDNSEGLTLLDLLSFTYQVARGMEFLASKNCVHRDLAARNVLLAQGKIVKICDFGLARDIMDSNYVSKGSTFLPVKWMAPESIFDNLYTTLSDVWSYGILLWEIFSLGGTPYPGMMVDSTFNKIKSGYRMAKPDHATSEVYEIMVKCWNSEPEKRPSFYHLSEI
FMS          LQFGKTLGAGAFGKVVEATAFGKVKVAVKMLKSTAHADEELMSELKIMSHLQHENIVNLLGACT-GPVLVITEYCCYGDLLNFLRKEDGRPLELRDLLHFSSQVAQGMAFLASKNCIHRDVAARNVLLTNGHVAKIGDFGLARDIMDSNYIVKGNARLPVKWMAPESIFDCVYTVQSDVWSYGILLWEIFSLGLNPYPGILVNSKFKLVKDGYQMAQPAFAPKNIYSIMQACWALEPTHRPTFQQICSF
KIT          LSFGKTLGAGAFGKVVEATAYGKATVAVKMLKPSAHLTEELMSELKVLSYLNHMNIVNLLGACT-GPTLVITEYCCYGDLLNFLREDDELALDLEDLLSFSYQVAKGMAFLASKNCIHRDLAARNILLTHGRITKICDFGLARDIKDSNYVVKGNARLPVKWMAPESIFNCVYTFESDVWSYGIFLWELFSLGSSPYPGMPVDSKFKMIKEGFRMLSPEHAPAEMYDIMKTCWDADPLKRPTFKQIVQL
RON          THSDRVIGKGHFGVVYHGEYIDAIQCAIKSLSRITEMQQEFLREGLLMRGLNHPNVLALIGIMLPEGLHVLLPYMCHGDLLQFIR-SPQRNPTVKDLISFGLQVARGMEYLAEQKFVHRDLAARNCMLDESFTVKVADFGLARDILDRESVQQRHARLPVKWMALESLQTYRFTTKSDVWSFGVLLWELLTRGAPPYRHIDPFDLTHFLAQGRRLPQPEYCPDSLYQVMQQCWEADPAVRPTF------
MET          VHFNEVIGRGHFGCVYHGTLLDDIHCAVKSLNRITDIGESFLTEGIIMKDFSHPNVLSLLGICLREGSLVVLPYMKHGDLRNFIR-NETHNPTVKDLIGFGLQVAKAMKYLASKKFVHRDLAARNCMLDEKFTVKVADFGLARDMYDKESVHNTGAKLPVKWMALESLQTQKFTTKSDVWSFGVVLWELMTRGAPPYPDVNTFDITVYLLQGRRLLQPEYCPDPLYEVMLKCWHPKAEMRPSFSELVSR
EphA10       VTLERSLGGGRFGELCCGCLQLGLLVAVHMLRDSASDSRGFLAEALTLGQFDHSHIVRLEGVVTRSTLMIVTEYMSHGALDGFLRRHEGQ-LVAGQLMGLLPGLASAMKYLSEMGYVHRGLAARHVLVSSDLVCKISGFGRGPR---DEYTTM-SGRSPALWAAPETLQFGHFSSASDVWSFGIIMWEVMAFGERPYWDMSGQDVIKAVEDGFRLPPPRNCPNLLHRLMLDCWQKDPGERPRFSQIHSI
EphB6        IKIEEVIGTGSFGEVRQGRLQPGQTVAIQALWAGGAESQTFLGRAAVLGQFQHPNILRLEGVVTKRPLMVLTEFMELGPLDSFLRQREGQ-FSSLQLVAMQRGVAAAMQYLSSFAFVHRSLSAHSVLVNSHLVCKVARLGHSPQ----------GPSCLLRWAAPEVIAHGKHTTSSDVWSFGILMWEVMSYGERPYWDMSEQEVLNAIEQEFRLPPPPGCPPGLHLLMLDTWQKDRARRPHFDQLVAA
EphA1        LMVDTVIGEGEFGEVYRGTLRLSKTVAIKTLKDTSPGGWNFLREATIMGQFSHPHILHLEGVVTKKPIMIITEFMENAALDAFLREREDQ-LVPGQLVAMLQGIASGMNYLSNHNYVHRDLAARNILVNQNLCCKVSDFGLTRLLDDFDYETQ-GGKIPIRWTAPEAIAHRIFTTASDVWSFGIVMWEVLSFGDKPYGEMSNQEVMKSIEDGYRLPPPVDCPAPLYELMKNCWAYDRARRPHFQKLQAH
EphA2        VTRQKVIGAGEFGEVYKGMLKTGVPVAIKTLKAGYTEKRDFLGEAGIMGQFSHHNIIRLEGVISKKPMMIITEYMENGALDKFLREKDGE-FSVLQLVGMLRGIAAGMKYLANMNYVHRDLAARNILVNSNLVCKVSDFGLSRVLEDDEYTTS-GGKIPIRWTAPEAISYRKFTSASDVWSFGIVMWEVMTYGERPYWELSNHEVMKAINDGFRLPTPMDCPSAIYQLMMQCWQQERARRPKFADIVSI
EphA8        IHIEKIIGSGDSGEVCYGRLRVGVPVAIKALKAGYTERRDFLSEASIMGQFDHPNIIRLEGVVTRRLAMIVTEYMENGSLDTFLRTHDGQ-FTIMQLVGMLRGVGAGMRYLSDLGYVHRDLAARNVLVDSNLVCKVSDFGLSRVLEDDDYTTT-GGKIPIRWTAPEAIAFRTFSSASDVWSFGVVMWEVLAYGERPYWNMTNRDVISSVEEGYRLPAPMGCPHALHQLMLDCWHKDRAQRPRFSQIVSV
EphA7        IKIERVIGAGEFGEVCSGRLKLGVAVAIKTLKVGYTEKRDFLCEASIMGQFDHPNVVHLEGVVTRKPVMIVIEFMENGALDAFLRKHDGQ-FTVIQLVGMLRGIAAGMRYLADMGYVHRDLAARNILVNSNLVCKVSDFGLSRVIEDDEYTTT-GGKIPVRWTAPEAIQYRKFTSASDVWSYGIVMWEVMSYGERPYWDMSNQDVIKAIEEGYRLPAPMDCPAGLHQLMLDCWQKERAERPKFEQIVGI
EphA6        IRIERVIGAGEFGEVCSGRLKTGIPVAIKTLKGGHMDRRDFLREASIMGQFDHPNIIRLEGVVTKRPVMIVVEYMENGSLDSFLRKHDGH-FTVIQLVGMLRGIASGMKYLSDMGYVHRDLAARNILVNSNLVCKVSDFGLSRVLEDDEYTTT-GGKIPIRWTAPEAIAYRKFSSASDAWSYGIVMWEVMSYGERPYWEMSNQDVILSIEEGYRLPAPMGCPASLHQLMLHCWQKERNHRPKFTDIVSF
EphA4        IKIEKVIGVGEFGEVCSGRLKVGICVAIKTLKAGYTDKRDFLSEASIMGQFDHPNIIHLEGVVTKKPVMIITEYMENGSLDAFLRKNDGR-FTVIQLVGMLRGIGSGMKYLSDMSYVHRDLAARNILVNSNLVCKVSDFGMSRVLEDDEYTTR-GGKIPIRWTAPEAIAYRKFTSASDVWSYGIVMWEVMSYGERPYWDMSNQDVIKAIEEGYRLPPPMDCPIALHQLMLDCWQKERSDRPKFGQIVNM
EphA3        ISIDKVVGAGEFGEVCSGRLKLSISVAIKTLKVGYTEKRDFLGEASIMGQFDHPNIIRLEGVVTKKPVMIVTEYMENGSLDSFLRKHDAQ-FTVIQLVGMLRGIASGMKYLSDMGYVHRDLAARNILINSNLVCKVSDFGLSRVLEDDEYTTR-GGKIPIRWTSPEAIAYRKFTSASDVWSYGIVLWEVMSYGERPYWEMSNQDVIKAVDEGYRLPPPMDCPAALYQLMLDCWQKDRNNRPKFEQIVSI
EphA5        ITIERVIGAGEFGEVCSGRLKLGLPVAIKTLKVGYTEKRDFLGEASIMGQFDHPNIIHLEGVVTKKPVMIVTEYMENGSLDTFLKKNDGQ-FTVIQLVGMLRGISAGMKYLSDMGYVHRDLAARNILINSNLVCKVSDFGLSRVLEDDEYTTR-GGKIPIRWTAPEAIAFRKFTSASDVWSYGIVMWEVVSYGERPYWEMTNQDVIKAVEEGYRLPSPMDCPAALYQLMLDCWQKERNSRPKFDEIVNM
EphB4        VKIEEVIGAGEFGEVCRGRLKAGSCVAIKTLKGGYTERREFLSEASIMGQFEHPNIIRLEGVVTNMPVMILTEFMENGALDSFLRLNDGQ-FTVIQLVGMLRGIASGMRYLAEMSYVHRDLAARNILVNSNLVCKVSDFGLSRFLEENDYTSSLGGKIPIRWTAPEAIAFRKFTSASDAWSYGIVMWEVMSFGERPYWDMSNQDVINAIEQDYRLPPPPDCPTSLHQLMLDCWQKDRNARPRFPQVVSA
EphB3        VKIEEVIGAGEFGEVCRGRLKQGVFVAIKTLKVGYTERRDFLSEASIMGQFDHPNIIRLEGVVTKRPVMILTEFMENCALDSFLRLNDGQ-FTVIQLVGMLRGIAAGMKYLSEMNYVHRDLAARNILVNSNLVCKVSDFGLSRFLEDDDYTSSLGGKIPIRWTAPEAIAYRKFTSASDVWSYGIVMWEVMSYGERPYWDMSNQDVINAVEQDYRLPPPMDCPTALHQLMLDCWVRDRNLRPKFSQIVNT
EphB1        VKIEEVIGAGEFGEVYKGRLKLGIYVAIKTLKAGYSEKRDFLSEASIMGQFDHPNIIRLEGVVTKRPVMIITEFMENGALDSFLRQNDGQ-FTVIQLVGMLRGIAAGMKYLAEMNYVHRDLAARNILVNSNLVCKVSDFGLSRYLQDDDYTSSLGGKIPVRWTAPEAIAYRKFTSASDVWSYGIVMWEVMSFGERPYWDMSNQDVINAIEQDYRLPPPMDCPAALHQLMLDCWQKDRNSRPRFAEIVNT
EphB2        VKIEQVIGAGEFGEVCSGHLKLGIFVAIKTLKSGYTEKRDFLSEASIMGQFDHPNVIHLEGVVTKTPVMIITEFMENGSLDSFLRQNDGQ-FTVIQLVGMLRGIAAGMKYLADMNYVHRDLAARNILVNSNLVCKVSDFGLSRFLEDDDYTSALGGKIPIRWTAPEAIQYRKFTSASDVWSYGIVMWEVMSYGERPYWDMTNQDVINAIEQDYRLPPPMDCPSALHQLMLDCWQKDRNHRPKFGQIVNT
TYRO3        FTLGRMLGKGEFGSVREAQLKQDVKVAVKMLKADIIASDEFLREAACMKEFDHPHVAKLVGVSLRAPIMVILPFMKHGDLHAFLLGENPFNLPLQTLIRFMVDIACGMEYLSSRNFIHRDLAARNCMLAEDMTVCVADFGLSRKIYSGDYYRQCASKLPVKWLALESLADNLYTVQSDVWAFGVTMWEIMTRGQTPYAGIENAEIYNYLIGGNRLKQPPECMEDVYDLMYQCWSADPKQRPSF------
MER          LILGKILGEGEFGSVMEGNLKQDLKVAVKTMKLDNSSHEEFLSEAACMKDFSHPNVIRLLGVCIESPKMVILPFMKYGDLHTYLLETGPKHIPLQTLLKFMVDIALGMEYLSNRNFLHRDLAARNCMLRDDMTVCVADFGLSKKIYSGDYYRQRIAKMPVKWIAIESLADRVYTSKSDVWAFGVTMWEIRTRGMTPYPGVQNHEMYDYLLHGHRLKQPEDCLDELYEIMYSCWRTDPLDRPTFSVLRL-
AXL          VALGKTLGEGEFGAVMEGQLNQDLKVAVKTMKIAICTREEFLSEAVCMKEFDHPNVMRLIGVCFQEPAVVILPFMKHGDLHSFLLGDQPVYLPTQMLVKFMADIASGMEYLSTKRFIHRDLAARNCMLNENMSVCVADFGLSKKIYNGDYYRQRIAKMPVKWIAIESLADRVYTSKSDVWSFGVTMWEIATRGQTPYPGVENSEIYDYLRQGNRLKQPADCLDGLYALMSRCWELNPQDRPSFTELRED
FES          LVLGEQIGRGNFGEVFSGRLRANTLVAVKSCRETLPPDKAFLQEARILKQYSHPNIVRLIGVCTQQPIYIVMELVQGGDFLTFLRTEG-ARLRVKTLLQMVGDAAAGMEYLESKCCIHRDLAARNCLVTEKNVLKISDFGMSREEADGVYAASGSRQVPVKWTAPEALNYGRYSSESDVWSFGILLWETFSLGASPYPNLSNQQTREFVEKGGRLPCPELCPDAVFRLMEQCWAYEPGQRPSFSTIYQE
FER          VILGELLGKGNFGEVYKGTLK-KTSVAVKTCKEDLPQEKIFLQEAKILKQYDHPNIVKLIGVCTQQPVYIIMELVSGGDFLTFLRRKK-DELKLKQLVKFSLDAAAGMLYLESKNCIHRDLAARNCLVGENNVLKISDFGMSRQEDGGVYSSSGLKQIPIKWTAPEALNYGRYSSESDVWSFGILLWETFSLGVCPYPGMTNQQAREQVERGYRMSAPQHCPEDISKIMMKCWDYKPENRPKFSELQKE
CSK          LKLLQTIGKGEFGDVMLGDYRGK--VAVKCIKNDATAQ--FLAEASVMTQLRHSNLVQLLGVIVEGGLYIVTEYMAKGSLVDYLRSRGRSVLGGDCLLKFSLDVCEAMEYLEGNNFVHRDLAARNVLVSEDNVAKVSDFGLTKEASSTQ----DTGKLPVKWTAPEALREKKFSTKSDVWSFGILLWEIYSFGRVPYPRIPLKDVVPRVEKGYKMDAPDGCPPAVYEVMKNCWHLDAAMRPSFLQLREQ
CTK          LTLGAQIGEGEFGAVLQGEYLGK--VAVKNIKCDVTAQ--FLDETAVMTKMQHENLVRLLGVILH-GLYIVMEHVSKGNLVNFLRTRGRALVNTAQLLQFSLHVAEGMEYLESKKLVHRDLAARNILVSEDLVAKVSDFGLAKAERKGL----DSSRLPVKWTAPEALKHGKFTSKSDVWSFGVLLWEVFSYGRAPYPKMSLKEVSEAVEKGYRMEPPEGCPGPVHVLMSSCWEAEPARRPPFRKLAEK
BMX          ITLLKELGSGQFGVVQLGKWKGQYDVAVKMIKEGSMSEDEFFQEAQTMMKLSHPKLVKFYGVCSKYPIYIVTEYISNGCLLNYLRSHGKG-LEPSQLLEMCYDVCEGMAFLESHQFIHRDLAARNCLVDRDLCVKVSDFGMTRYVLDDQYVSSVGTKFPVKWSAPEVFHYFKYSSKSDVWAFGILMWEVFSLGKQPYDLYDNSQVVLKVSQGHRLYRPHLASDTIYQIMYSCWHELPEKRPTFQQLLSS
BTK          LTFLKELGTGQFGVVKYGKWRGQYDVAIKMIKEGSMSEDEFIEEAKVMMNLSHEKLVQLYGVCTKRPIFIITEYMANGCLLNYLREMRHR-FQTQQLLEMCKDVCEAMEYLESKQFLHRDLAARNCLVNDQGVVKVSDFGLSRYVLDDEYTSSVGSKFPVRWSPPEVLMYSKFSSKSDIWAFGVLMWEIYSLGKMPYERFTNSETAEHIAQGLRLYRPHLASEKVYTIMYSCWHEKADERPTFKILLSN
ITK          LTFVQEIGSGQFGLVHLGYWLNKDKVAIKTIREGAMSEEDFIEEAEVMMKLSHPKLVQLYGVCLEAPICLVFEFMEHGCLSDYLRTQRGL-FAAETLLGMCLDVCEGMAYLEEACVIHRDLAARNCLVGENQVIKVSDFGMTRFVLDDQYTSSTGTKFPVKWASPEVFSFSRYSSKSDVWSFGVLMWEVFSEGKIPYENRSNSEVVEDISTGFRLYKPRLASTHVYQIMNHCWKERPEDRPAFSRLLRQ
TXK          LAFIKEIGSGQFGVVHLGEWRSHIQVAIKAINEGSMSEEDFIEEAKVMMKLSHSKLVQLYGVCIQKPLYIVTEFMENGCLLNYLRENKGK-LRKEMLLSVCQDICEGMEYLERNGYIHRDLAARNCLVSSTCIVKISDFGMTRYVLDDEYVSSFGAKFPIKWSPPEVFLFNKYSSKSDVWSFGVLMWEVFTEGKMPFENKSNLQVVEAISEGFRLYRPHLAPMSIYEVMYSCWHEKPEGRPTFAELLRA
TEC          LTFMRELGSGLFGVVRLGKWRAQYKVAIKAIREGAMCEEDFIEEAKVMMKLTHPKLVQLYGVCTQKPIYIVTEFMERGCLLNFLRQRQGH-FSRDVLLSMCQDVCEGMEYLERNSFIHRDLAARNCLVSEAGVVKVSDFGMARYFLDDQYTSSSGAKFPVKWCPPEVFNYSRFSSKSDVWSFGVLMWEVFTEGRMPFEKYTNYEVVTMVTRGHRLYQPKLASNYVYEVMLRCWQEKPEGRPSFEDLLRT
ABL          ITMKHKLGGGQYGEVYEGVWKKSLTVAVKTLKEDTMEVEEFLKEAAVMKEIKHPNLVQLLGVCTRPPFYIITEFMTYGNLLDYLRECNRQEVNAVVLLYMATQISSAMEYLEKKNFIHRDLAARNCLVGENHLVKVADFGLSRLMTGDTYTAHAGAKFPIKWTAPESLAYNKFSIKSDVWAFGVLLWEIATYGMSPYPGIDLSQVYELLEKDYRMERPEGCPEKVYELMRACWQWNPSDRPSFAEIHQA
ARG          ITMKHKLGGGQYGEVYVGVWKKSLTVAVKTLKEDTMEVEEFLKEAAVMKEIKHPNLVQLLGVCTLPPFYIVTEYMPYGNLLDYLRECNREEVTAVVLLYMATQISSAMEYLEKKNFIHRDLAARNCLVGENHVVKVADFGLSRLMTGDTYTAHAGAKFPIKWTAPESLAYNTFSIKSDVWAFGVLLWEIATYGMSPYPGIDLSQVYDLLEKGYRMEQPEGCPPKVYELMRACWKWSPADRPSFAETHQA
FRK          IQLLKRLGSGQFGEVWEGLWNNTTPVAVKTLKPGSMDPNDFLREAQIMKNLRHPKLIQLYAVCTLDPIYIITELMRHGSLQEYLQNDTGSKIHLTQQVDMAAQVASGMAYLESRNYIHRDLAARNVLVGEHNIYKVADFGLARVFKDNEYESRHEIKLPVKWTAPEAIRSNKFSIKSDVWSFGILLYEIITYGKMPYSGMTGAQVIQMLAQNYRLPQPSNCPQQFYNIMLECWNAEPKERPTFETLRWK
FGR          ITLERRLGTGCFGDVWLGTWNGSTKVAVKTLKPGTMSPKAFLEEAQVMKLLRHDKLVQLYAVVSEEPIYIVTEFMCHGSLLDFLKNPEGQDLRLPQLVDMAAQVAEGMAYMERMNYIHRDLRAANILVGERLACKIADFGLARLIKDDEYNPCQGSKFPIKWTAPEAALFGRFTIKSDVWSFGILLTELITKGRIPYPGMNKREVLEQVEQGYHMPCPPGCPASLYEAMEQTWRLDPEERPTFEYLQSF
FYN          LQLIKRLGNGQFGEVWMGTWNGNTKVAIKTLKPGTMSPESFLEEAQIMKKLKHDKLVQLYAVVSEEPIYIVTEYMNKGSLLDFLKDGEGRALKLPNLVDMAAQVAAGMAYIERMNYIHRDLRSANILVGNGLICKIADFGLARLIEDNEYTARQGAKFPIKWTAPEAALYGRFTIKSDVWSFGILLTELVTKGRVPYPGMNNREVLEQVERGYRMPCPQDCPISLHELMIHCWKKDPEERPTFEYLQSF
YES          LRLEVKLGQGCFGEVWMGTWNGTTKVAIKTLKPGTMMPEAFLQEAQIMKKLRHDKLVPLYAVVSEEPIYIVTEFMSKGSLLDFLKEGDGKYLKLPQLVDMAAQIADGMAYIERMNYIHRDLRAANILVGENLVCKIADFGLARLIEDNEYTARQGAKFPIKWTAPEAALYGRFTIKSDVWSFGILQTELVTKGRVPYPGMVNREVLEQVERGYRMPCPQGCPESLHELMNLCWKKDPDERPTFEYIQSF
BLK          LRLVRKLGSGQFGEVWMGYYKNNMKVAIKTLKEGTMSPEAFLGEANVMKALQHERLVRLYAVVTKEPIYIVTEYMARGCLLDFLKTDEGSRLSLPRLIDMSAQIAEGMAYIERMNSIHRDLRAANILVSEALCCKIADFGLARII-DSEYTAQEGAKFPIKWTAPEAYHFGVFTIKADVWSFGVLLMEVVTYGRVPYPGMSNPEVIRNLERGYRMPRPDTCPPELYRVIAECWRSRPEERPTFEFLQSV
LCK          LKLVERLGAGQFGEVWMGYYNGHTKVAVKSLKQGSMSPDAFLAEANLMKQLQHQRLVRLYAVVTQEPIYIITEYMENGSLVDFLKTPSGIKLTINKLLDMAAQIAEGMAFIEERNYIHRDLRAANILVSDTLSCKIADFGLARLIEDNEYTAREGAKFPIKWTAPEAINYGTFTIKSDVWSFGILLTEIVTHGRIPYPGMTNPEVIQNLERGYRMVRPDNCPEELYQLMRLCWKERPEDRPTFDYLRSV
LYN          IKLVKRLGAGQFGEVWMGYYNNSTKVAVKTLKPGTMSVQAFLEEANLMKTLQHDKLVRLYAVVTREPIYIITEYMAKGSLLDFLKSDEGGKVLLPKLIDFSAQIAEGMAYIERKNYIHRDLRAANVLVSESLMCKIADFGLARVIEDNEYTAREGAKFPIKWTAPEAINFGCFTIKSDVWSFGILLYEIVTYGKIPYPGRTNADVMTALSQGYRMPRVENCPDELYDIMKMCWKEKAEERPTFDYLQSV
HCK          LKLEKKLGAGQFGEVWMATYNKHTKVAVKTMKPGSMSVEAFLAEANVMKTLQHDKLVKLHAVVTKEPIYIITEFMAKGSLLDFLKSDEGSKQPLPKLIDFSAQIAEGMAFIEQRNYIHRDLRAANILVSASLVCKIADFGLARVIEDNEYTAREGAKFPIKWTAPEAINFGSFTIKSDVWSFGILLMEIVTYGRIPYPGMSNPEVIRALERGYRMPRPENCPEELYNIMMRCWKNRPEERPTFEYIQSV
SRM          FALGRKLGEGYFGEVWEGLWLGSLPVAIKVIKSANMKLTDLAKEIQTLKGLRHERLIRLHAVCSGEPVYIVTELMRKGNLQAFLGTPEGRALRLPPLLGFACQVAEGMSYLEEQRVVHRDLAARNVLVDDGLACKVADFGLARLLKDDIYSPSSSSKIPVKWTAPEAANYRVFSQKSDVWSFGVLLHEVFTYGQCPYEGMTNHETLQQIMRGYRLPRPAACPAEVYVLMLECWRSSPEERPSFATLREK
BRK          FTLCRKLGSGYFGEVFEGLWKDRVQVAIKVISRDNLLHQQLQSEIQAMKKLRHKHILALYAVVSVDPVYIITELMAKGSLLELLRDSDEKVLPVSELLDIAWQVAEGMCYLESQNYIHRDLAARNILVGENTLCKVGDFGLARLIKEDVY-LSHDHNIPYKWTAPEALSRGHYSTKSDVWSFGILLHEMFSRGQVPYPGMSNHEAFLRVDAGYRMPCPLECPPSVHKLMLTCWCRDPEQRPCFKALRER
HH498        IEFHEIIGSGSFGKVYKGRCRN--IVAIKRYRYCSK-SDDFCREVSILCQLNHPCVIQFVGACL-PSQAIVTQYISGGSLFSLLH---QKRIQSKLII--AVDVAKGMEYLHTQPIIHRDLNSHNILLYEDGHAVVADFGESRFLQLD-EDNMTKQPGNLRWMAPEVFQCTRYTIKADVFSYALCLWEILT-GEIPFAHLKPAAAADMAYHHIRPPIGYSIPKPISSLLIRGWNACPEGRPEFSEVVMK
TAK1         IEVEEVVGRGAFGVVCKAKWRA--DVAIKQIEERKA----FIVELRQLSRVNHPNIVKLYGACL-P--CLVMEYAEGGSLYNVLH---AEPLTAAHAMSWCLQCSQGVAYLHPKALIHRDLKPPNLLLVAGTVLKICDFGTACDI----QTHMTNNKGSAAWMAPEVFEGSNYSEKCDVFSWGIILWEVIT-RRKPFDEIGGFRIMAV-HNGTRPPLIKNLPKPIESLMTRCWSKDPSQRPSMEEIVKI
ZAK          LQFFENCGGGSFGSVYRAKWIS--DKEVAVKK--------IEKEAEILSVLSHRNIIQFYGVIL-PPNGIVTEYASLGSLYDYIN---SEEM-MDHIMTWATDVAKGMHYLHPVKVIHRDLKSRNVVIAADGVLKICDFGASRFH--N-HTTHMSLVGTFPWMAPEVIQSLPVSETCDTYSYGVVLWEMLT-REVPFKGLEGLQVALVVEKNERLTIPSSCPRSFAELLHQCWEADAKKRPSFKQIISI
DLK          ILDLQWVGSGAQGAVFLGRFHG--EVAVKKVRETDI---------KHLRKLKHPNIITFKGVCT-APCCILMEFCAQGQLYEVLR---GRPV-PSLLVDWSMGIAGGMNYLHLHKIIHRDLKSPNMLITYDDVVKISDFGTSKELS-D-KSTKMSFAGTVAWMAPEVIRNEPVSEKVDIWSFGVVLWELLT-GEIPYKDVDSSAIIGVGSNSLHLPVPSSCPDGFKILLRQCWNSKPRNRPSFRQILLH
LZK          ISELQWLGSGAQGAVFLGKFRA--EVAIKKVRETDI---------KHLRKLKHPNIIAFKGVCT-APCCIIMEYCAHGQLYEVLR---GRKI-PRLLVDWSTGIASGMNYLHLHKIIHRDLKSPNVLVTHTDAVKISDFGTSKELS-D-KSTKMSFAGTVAWMAPEVIRNEPVSEKVDIWSFGVVLWELLT-GEIPYKDVDSSAIIGVGSNSLHLPVPSTCPDGFKILMKQTWQSKPRNRPSFRQTLMH
MLK2         LQLEEIIGVGGFGKVYRALWRG--EVAVKAAREKDPAVTEVCQEARLFGALQHPNIIALRGACL-PPHCLVMEYARGGALSRVLA---GRRV-PHVLVNWAVQVARGMNYLHPVPIIHRDLKSINILILEDTVLKITDFGLAREW--H-KTTKMSAAGTYAWMAPEVIRLSLFSKSSDVWSFGVLLWELLT-GEVPYREIDALAVAGVAMNKLTLPIPSTCPEPFARLLEECWDPDPHGRPDFGSILKR
MLK4         LELKELIGAGGFGQVYRATWQG--EVAVKAAREQDAAAAEVRREARLFAMLRHPNIIELRGVCL-QPHCLVLEFARGGALNRALAPRRARRI-PHVLVNWAVQIARGMLYLHFVPILHRDLKSSNILLLENKTLKITDFGLAREW--H-RTTKMSTAGTYAWMAPEVIKSSLFSKGSDIWSYGVLLWELLT-GEVPYRGIDGLAVAGVAVNKLTLPIPSTCPEPFAKLMKECWQQDPHIRPSFALILEQ
MLK3         LRLEEVIGIGGFGKVYRGSWRG--LVAVKAARDEDISVTEVRQEARLFAMLAHPNIIALKAVCL-EPNCLVMEYAAGGPLSRALA---GRRV-PHVLVNWAVQIARGMHYLHLVPVIHRDLKSNNILLLQHKTLKITDFGLAREW--H-KTTQMSAAGTYAWMAPEVIKASTFSKGSDVWSFGVLLWELLT-GEVPYRGIDCLAVAGVAVNKLTLPIPSTCPEPFAQLMADCWAQDPHRRPDFASILQQ
MLK1         LTLEEIIGIGGFGKVYRAFWIG--EVAVKAARDEDISQTEVRQEAKLFAMLKHPNIIALRGVCL-EPNCLVMEFARGGPLNRVLS---GKRI-PDILVNWAVQIARGMNYLHIVPIIHRDLKSSNILILQNKILKITDFGLAREW--H-RTTKMSAAGTYAWMAPEVIRASMFSKGSDVWSYGVLLWELLT-GEVPFRGIDGLAVAGVAMNKLALPIPSTCPEPFAKLMEDCWNPDPHSRPSFTNILDQ
SgK071       YQVLYQLNPGALGVNLVVEEME--KHVIKQVEDHYA---SALEELMPLL--KHAHISVYQELFSL-YLCLVMEFNEL-SFQEVIEKRKAKKIIDSE-QNVLGQVLDALEYLHHLDIIHRNLKPSNILI--SDHCKLQDLSSNVLMTKA-AEEPRK-----SWMAPEAL--NFFSQKSDIWSLGCIILDMTS---CSFDGTEAMGSLA-VLKTMEIPDV---E-TFRNLLPLMLQIDPSDRITIKDV-VH
CDC7         FKIEDKIGEGTFSSVYLATALQ--KIALKHLI------HIIAAELQCLT--VQDNVMGVKYCFND-HVVIAMPYLEH-ESFLDI---LN-SLS-FQ-REYMLNLFKALKRIHQFGIVHRDVKPSNFLYRRLKKYALVDFGLASRRQ---APRATP-----GFRAPEVLTKPNQTTAIDMWSAGVIFLSLLS-GRYPFKA-SDDTALQ-IMTIRSLRKLCERD-EAYDLLDKLLDLNPASRITAEEALLH
SRPK1        YHVIRKLGWGHFSTVWLSWDIQ--FVAMKVVK---HYTTLEIRLLKSVR--NREMVVQLLDDF-T-HICMVFEVLGH-HLLKWIISNYQ-GLP-LP-KKIIQQVLQGLDYLHTKCIIHTDIKPENILLAEKLKVKIADLGNAKH-----TEDITR-----QYRSLEVLIGSGYNTPADIWSTACMAFELAT-GDYLFPHSGEEDHIL-IIELLKIVAGKYSA-GFTDFLLPMLELIPEKRATAAECLRH
SRPK2        YHVIRKLGWGHFSTVWLCWDMQ--FVAMKVVK---HYTTLEIKLLKCVR--EKDMVVQLIDDF-I-HVCMVFEVLGH-HLLKWIISNYQ-GLP-VR-KSIIRQVLQGLDYLHSKCIIHTDIKPENILMADKIRVKIADLGNAKH-----TEDITR-----QYRSIEVLIGAGYSTPADIWSTACMAFELAT-GDYLFPHSGEDDHIH-IIELLSALSGKYSA-QFTDFLIPMLEMVPEKRASAGECLRH
MSSK1        YHVVRKLGWGHFSTVWLCWDIQ--FVALKVVK---HYTTVEIKLLKCVR--DRETIVQLIDDF-V-HVCMVLEVLGH-QLLKWIISNYQ-GLP-VP-KSIVRQVLHGLDYLHTKCIIHTDIKPENILLADKIKIKIADLGNAKH-----TEDITR-----QYRAVEVLIGAEYGPPADIWSTACMAFELAT-GDYLFPHSGEDDHIH-IVELLDALSGRYST-QFSAFLLPMMEYIPEKRASAADCLQH
PRP4         YNVYGYTGQGVFSNVVRARDAR--EVAVKIIR---LMQTLELEFLKKLN--DKFHCLRLFRHFKQ-HLCLVFEPLSM-NLREVLKYGKDVGLH-IK-RSYSQQLFLALKLLKRCNILHADIKPDNILVESKTILKLCDFGSADND----TPYLSR-----FYRAPEIIIGKSYDYGIDMWSVGCTLYELYT-G-KILPG-KTNHMLL-AMDLKKIRKGVFKH-QLKDLLDQILMLDPAKRISINQALQ-
CLK4         -EIVDTLGEGAFGKVVECIDHGM-HVAVKIVK---RYRAREIQVLEHLN--SVFRCVQMLEWFHG-HVCIVFELLGL-STYDFIKNSFL-PFQ-ID-RQMAYQICQSINFLHHNKLTHTDLKPENILF-KNTDIKVVDFGSAEH-----STLVTR-----HYRAPEVILALGWSQPCDVWSIGCILIEYYL-G-FTVQT-HDSEHLM-MERILPIQKTRKRE-KLFDLVRRMLEYDPTQRITLDEALQH
CLK1         YEIVDTLGEGAFGKVVECIDHKR-HVAVKIVK---RYCAREIQVLEHLN--TTFRCVQMLEWFHG-HICIVFELLGL-STYDFIKNGFL-PFR-LD-RKMAYQICKSVNFLHSNKLTHTDLKPENILF-INPDIKVVDFGSAEH-----STLVTR-----HYRAPEVILALGWSQPCDVWSIGCILIEYYL-G-FTVPT-HDSEHLM-MERILPIQKTRKRE-RLFDLIQKMLEYDPAKRITLREALKH
CLK3         YEIVGNLGEGTFGKVVECLDHAS-QVALKIIR---KYRAREINVLKKIK--EKFLCVLMSDWFHG-HMCIAFELLGK-NTFEFLKNNFQ-PYP-LP-RHMAYQLCHALRFLHENQLTHTDLKPENILF-KNTSIRVADFGSAEH-----TTIVTR-----HYRPPEVILELGWAQPCDVWSIGCILFEYYR-G-FTLQT-HENEHLM-MEKILPIHRTRKQV-QLFDLMRRMLEFDPAQRITLAEALLH
CLK2         YEIVSTLGEGTFGRVVQCVDHRA-RVALKIIK---KYKAREINVLEKIN--EKNLCVQMFDWFHG-HMCISFELLGL-STFDFLKNNYL-PYP-IH-RHMAFQLCQAVKFLHDNKLTHTDLKPENILF-KSTAVRVVDFGSAEH-----STIVTR-----HYRAPEVILELGWSQPCDVWSIGCIIFEYYV-G-FTLQT-HDNEHLM-MERILPIRKTRKQH-QLFDLIESMLEYEPAKRLTLGEALQH
HIPK4        YDIIEVLGKGTFGEVAKGWRRS--MVAIKILK---YRNIKELKLLHCMR--GEAHVIRFLEFFAL-KFYLVFELLEQ-NLFEFQKNNFA-PLP-AR-RTVTLQVLTALARLKELAIIHADLKPENIML-CPFRVKVIDFGSAEVRY---EPYISR-----FYRAPEILLGLPFCEKVDVWSLGCVMAELHL-G-WPLPG-NNEDQVY-ICETQLLHAACKA--------KRMLTWESHERISPSAALRH
HIPK3        YEVLDFLGRGTFGQVVKCWKRG--IVAIKILK---SYAQQEVSILARLS--TEYNFVRAYECFRN-HTCLVFEMLEQ-NLYDFLKNKFS-PLP-LK-RPILQQVATALKKLKSLGLIHADLKPENIML-QPYRVKVIDFGSAKT-----STYLSR-----YYRAPEIILGLPFCEAIDMWSLGCVIAELFL-G-WPLPG-ALEDQIY-ISQTQLLNVGTKSR-EFVSLLKKMLLIDADLRITPAETLNH
HIPK1        YEVLEFLGRGTFGQVAKCWKRS--IVAIKILK---SYAQQEVSILSRLS--SEYNLVRSYECFKN-HTCLVFEMLEQ-NLYDFLKNKFS-PLP-LK-RPILQQVATALMKLKSLGLIHADLKPENIML-QPYRVKVIDFGSAKA-----STYLSR-----YYRAPEIILGLPFCEAIDMWSLGCVIAELFL-G-WPLPG-ASEDQIY-ISQTQLLSAGTKTR-EYIDLLKKMLTIDADKRITPLKTLNH
HIPK2        YEVLEFLGRGTFGQVVKCWKRG--IVAIKILK---SYAQQEVSILARLS--TDYNFVRAYECFKN-HTCLVFEMLEQ-NLYDFLKNKFS-PLP-LK-RPVLQQVATALMKLKSLGLIHADLKPENIML-QPYRVKVIDFGSAKA-----STYLSR-----YYRAPEIILGLPFCEAIDMWSLGCVIAELFL-G-WPLPG-DSEDQIY-ISQTQLLSAGTKTR-EFIDLLKKMLTIDADKRITPIETLNH
DYRK1B       YEIDSLIGKGSFGQVVKAYDHQ--LVAIKIIK---AFLQQELRLLELMN--QKYYIVHLKRHFRN-HLCLVFELLSY-NLYDLLRTHFR-GVS-LN-RKLAQQLCTALLFLATPEIIHCDLKPENILL-SA--IKIVDFGSSQR-----YQYISR-----FYRSPEVLLGTPYDLAIDMWSLGCILVEMHT-G-EPLSG-SNEDQMR-IVEVLILDQAPKAL-RFQDLVLRMLEYEPAARISPLGALQH
DYRK1A       YEIDSLIGKGSFGQVVKAYDRV--WVAIKIIK---AFLQQEVRLLELMN--KKYYIVHLKRHFRN-HLCLVFEMLSY-NLYDLLRTNFR-GVS-LN-RKFAQQMCTALLFLATPEIIHCDLKPENILL-SA--IKIVDFGSSQR-----YQYISR-----FYRSPEVLLGMPYDLAIDMWSLGCILVEMHT-G-EPLSG-ANEDQMK-IVEVLILDQAPKAL-KFKDLILRMLDYDPKTRIQPYYALQH
DYRK4        YEVLETIGKGSFGQVAKCLDHK--LVALKIIR---RFHQLELKILEALR--KTYNVVHMKDFFRN-HFCITFELLGI-NLYELMKNNFQ-GFS-LS-RRFTLSVLKCLQMLSVEKIIHCDLKPENIVL-AS--VKVIDFGSSQK-----YTYISR-----FYRSPEVILGHPYDVAIDMWSLGCITAELYT-G-YPLPG-ENEEQLC-IMEVLLIQTASRR---FLDFLRRCLVWEPSLRMTPDQALKH
DYRK3        YEVLKIIGKGSFGQVARVYDHK--YVALKMVR---RFHQAEIRILEHLK--KSMNVIHMLESFRN-HVCMAFELLSI-DLYELIKNKFQ-GFS-VQ-RKFAQSILQSLDALHKNKIIHCDLKPENILL-SS--TKVIDFGSSQK-----YTYISR-----FYRAPEIILGSRYSTPIDIWSFRCILAELLT-G-QPLPG-EDEDQLC-MMELLMLEQSKRAL--FIEFLKRCLHWDPSARLTPAQALRH
DYRK2        YEVLKVIGKGSFGQVVKAYDHK--HVALKMVR---RFHQAEIRILEHLR--KTMNVIHMLENFRN-HICMTFELLSM-NLYELIKNKFQ-GFS-LP-RKFAHSILQCLDALHKNRIIHCDLKPENILL-SG--IKVIDFGSSQR-----YTYISR-----FYRAPEVILGARYGMPIDMWSLGCILAELLT-G-YPLPG-EDEDQLC-MIELLMLDASKRAL--FLDFLKQCLEWDPAVRMTPGQALRH
CK2a1        YQLVRKLGRGKYSEVFEAINIT--KVVVKILK-------KKIKEIKILE--NGPNIITLADIVSR-TPALVFEHVNN-TDFKQL---YQ-TLT-DY-RFYMYEILKALDYCHSMGIMHRDVKPHNVMIHEHRKLRLIDWGLAQE-----NVRVSR-----YFKGPELLVDQMYDYSLDMWSLGCMLASMIF-RKEPFHG-HDNDQLR-IAKVLTYIDKYNIP-EALDFLDKLLRYDHQSRLTAREAMEH
CK2a2        YQLVRKLGRGKYSEVFEAINIT--RVVVKILK-------KKIKEVKILE--NGTNIIKLIDTVSK-TPALVFEYINN-TDFKQL---YQ-ILT-DF-RFYMYELLKALDYCHSKGIMHRDVKPHNVMIHQQKKLRLIDWGLAQE-----NVRVSR-----YFKGPELLVDQMYDYSLDMWSLGCMLASMIF-RREPFHG-QDNDQLR-IAKVLTYLKKYHIP-EALDLLDKLLRYDHQQRLTAKEAMEH
KIS          WQVQSRLGSGSSASVYRVRCCG--PGALKQFLTTGAAAAEGFRERAALE--QHRNIVTLYGVFVP-SRCLLLELLDV-SVSELLLSSHQ-GCS-MW-QHCARDVLEALAFLHHEGYVHADLKPRNILWAENECFKLIDFGLSNQD----VKYITD-----GYRAPEAEQSTECTSAVDLWSLGIILLEMFS-G----------------MKLKTWKANS--Y-HLRDLIKSMLHDDPSRRIPAEMALCS
TTK          YSILKQIGSGGSSKVFQVLNEK--IYAIKYVN---ADNTDYRNEIAYLN--KSDKIIRLYDYEDQ-YIYMVMECGNI-DLNSWLK--KK-SID-PW-KSYWKNMLEAVHTIHQHGIVHSDLKPANFLI-VDGMLKLIDFGIATTSV---DSQVTV-----NYMPPEAIKSSKISPKSDVWSLGCILYYMTY-G-KTP---QQINQIK-LHAIIPFPDI---K-DLQDVLKCCLKRDPKQRISIPELLAH
GSK3A        YTDIKVIGNGSFGVVYQARLAE--LVAIKKVL-------RKNRELQIMR--KHCNIVRLRYFFEL-YLNLVLEYVPE-TVYRVARFTKALTIP-IL-KVYMYQLFRSLAYIHSQGVCHRDIKPQNLLVPDTAVLKLCDFGSA-------VSYISR-----YYRAPELIFGTDYTSSIDVWSAGCVLAELLL-G-QPIPG-DSGDQLE-IIKVLTIREMN--P-EAIALCSSLLEYTPSSRLSPLEACAH
GSK3B        YTDTKVIGNGSFGVVYQAKLCD--LVAIKKVL-------RKNRELQIMR--KHCNIVRLRYFFEV-YLNLVLDYVPE-TVYRVARYSRAQTLP-VI-KLYMYQLFRSLAYIHSFGICHRDIKPQNLLLPDTAVLKLCDFGSA-------VSYISR-----YYRAPELIFGTDYTSSIDVWSAGCVLAELLL-G-QPIPG-DSGDQLE-IIKVLTIREMN--P-EAIALCSRLLEYTPTARLTPLEACAH
MOK          YKAIGKIGEGTFSEVMKMQSLR--YYACKQMK---ESIQVNLREIQALR--RHPNILMLHEVVSG-SLALICELMDM-NIYELIR--RRYPLS-EK-MHYMYQLCKSLDHIHRNGIFHRDVKPENILI-KQDVLKLGDFGSC-------TEYITR-----WYRAPECLLTGFYTYKMDLWSAGCVFYEIAS-L-QPLPG-VNEDQIK-IHDVITLTKFKQSP-QCLSLLHAMVAYDPDERIAAHQALQH
Erk4         FVDFQPLGFGVNGLVLSAVDSR--KVAVKKI----SDASKALREIKIIR--RHDNIVKVYEVLFS-VAYIVQEYMET-DLARLLE--QG-TLA-EE-KLFMYQLLRGLKYIHSANVLHRDLKPANIFITEDLVLKIGDFGLASHKG---SEGLTK-----WYRSPRLLLSNNYTKAIDMWAAGCILAEMLT-G-RMLAG-AHEEQML-ILETIVKDELLR-S-EAIDFLEKILTFNPMDRLTAEMGLQH
Erk3         YMDLKPLGCGGNGLVFSAVDND--RVAIKKI----TDPSKALREIKIIR--RHDNIVKVFEILLN-SVYIVQEYMET-DLANVLE--QG-PLL-EE-RLFMYQLLRGLKYIHSANVLHRDLKPANLFITEDLVLKIGDFGLASHKG---SEGLTK-----WYRSPRLLLSNNYTKAIDMWAAGCIFAEMLT-G-KTLAG-AHEEQML-ILESIVRQELLS-R-EALDFLEQILTFSPMDRLTAEEALSH
Erk7         YLLRRQLGQGAYGIVWKAVDRR--VVAIKKIF---RDKDQTFREITLLQ--EHPNIISLLDVI-R-DIYLVFEFMDT-DLNAVIR--GG-LLQ-DV-RSIFYQLLRATRFLHSGHVVHRDQKPSNVLL-ANCTVKLCDFGLAPEDQ---TEYVTR-----WYRAPEVLLSHRYTLGVDMWSLGCILGEMLR-G-RPLPG-TSTHQLL-ILETIPLLALGSGP-EALDLLRRLLVFAPDKRLSATQALQH
NLK          IEPDRPIGYGAFGVVWSVTDPR--RVALKKMP---QNLSKVFRELKMLC--FHDNVLSALDILFE-EIYVVTELMQS-DLHKIIV--PQ-PLS-SD-KVFLYQILRGLKYLHSAGILHRDIKPGNLLV-SNCVLKICDFGLADESR---TQEVTQ-----YYRAPEILMGRHYSNAIDIWSVGCIFAELLG-R-RILQA-QSPQQLL-ITDLLTMRTACEGH-EAVHLLCRMLVFDPSKRISAKDALAH
JNK2         YQQLKPIGSGAQGIVCAAFDTV--NVAVKKLS---QNQHKAYRELVLLK--CHKNIISLLNVFFQ-DVYLVMELMDA-NLCQVIH--ME--LD-HE-SYLLYQMLCGIKHLHSAGIIHRDLKPSNIVV-SDCTLKILDFGLACTNF---TPYVTR-----YYRAPEVILGMGYKENVDIWSVGCIMGELVK-G-CVIQG-TDHDQWK-VIEQLTMKKLQP-S-QARDLLSKMLVIDPDKRISVDEALRH
JNK1         YQNLKPIGSGAQGIVCAAYDAI--NVAIKKLS---QNQHKAYRELVLMK--CHKNIIGLLNVFFQ-DVYIVMELMDA-NLCQVIQ--ME--LD-HE-SYLLYQMLCGIKHLHSAGIIHRDLKPSNIVV-SDCTLKILDFGLAGTSF---TPYVTR-----YYRAPEVILGMGYKENVDLWSVGCIMGEMVC-H-KILPG-RDYDQWK-VIEQLTMKKLQP-S-QARDLLSKMLVIDASKRISVDEALQH
JNK3         YQNLKPIGSGAQGIVCAAYDAV--NVAIKKLS---QNQHKAYRELVLMK--CHKNIISLLNVFFQ-DVYLVMELMDA-NLCQVIQ--ME--LD-HE-SYLLYQMLCGIKHLHSAGIIHRDLKPSNIVV-SDCTLKILDFGLAGTSF---TPYVTR-----YYRAPEVILGMGYKENVDIWSVGCIMGEMVR-H-KILPG-RDYDQWK-VIEQLTMKKLQP-S-QARDLLSKMLVIDPAKRISVDDALQH
p38b         LQGLRPVGSGAYGSVCSAYDAR--KVAVKKLS---QSLHRTYRELRLLK--HHENVIGLLDVFFS-EVYLVTTLMGA-DLNNIVK--CQARLALDE-QFLVYQLLRGLKYIHSAGIIHRDLKPSNVAV-EDCELRILDFGLADEE----TGYVTR-----WYRAPEIMLNMHYNQTVDIWSVGCIMAELLQ-G-KALPG-SDYDQLR-IMEVVTLAKISSEP-LAIDLLGRMLVLDSDQRVSAAEALAH
p38a         YQNLSPVGSGAYGSVCAAFDTK--RVAVKKLS---QSIHKTYRELRLLK--HHENVIGLLDVFFN-DVYLVTHLMGA-DLNNIVK--CQ-KLT-DD-QFLIYQILRGLKYIHSADIIHRDLKPSNLAV-EDCELKILDFGLADDE----TGYVTR-----WYRAPEIMLNMHYNQTVDIWSVGCIMAELLT-G-RTLPG-TDHNQLQ-IMRLTTINRMPSHP-LAVDLLEKMLVLDSDKRITAAQALAH
p38g         YRDLQPVGSGAYGAVCSAVDGR--KVAIKKLY---QSEFKAYRELRLLK--HHENVIGLLDVFFT-DFYLVMPFMGT-DLGKLMK--HE-KLG-ED-QFLVYQMLKGLRYIHAAGIIHRDLKPGNLAV-EDCELKILDFGLADSE----TGYVTR-----WYRAPEVILNMRYTQTVDIWSVGCIMAEMIT-G-KTLKG-SDHDQLE-IMKVTTVQRLQSDP-LAVNLLEKMLVLDAEQRVTAGEALAH
p38d         YVSPTHVGSGAYGSVCSAIDKR--KVAIKKLS---QSEFKAYRELLLLK--HHENVIGLLDVFFY-DFYLVMPFMQT-DLQKIMG--ME--FS-EE-QYLVYQMLKGLKYIHSAGVVHRDLKPGNLAV-EDCELKILDFGLADAE----TGYVTR-----WYRAPEVILSMHYNQTVDIWSVGCIMAEMLT-G-KTLKG-KDYDQLQ-ILKVTVVQKLNDKP-QAADLLEKMLELDVDKRLTAAQALTH
Erk5         YEIIETIGNGAYGVVSSARRRL--QVAIKKIP---DVVNKTLRELKILK--HHDNIIAIKDILFK-SVYVVLDLMES-DLHQIIH--SQ-PLT-LE-RYFLYQLLRGLKYMHSAQVIHRDLKPSNLLV-ENCELKIGDFGMAEHQY---TEYVTR-----WYRAPELMLSHEYTQAIDLWSVGCIFGEMLA-R-RQLPG-KNYHQLL-IMMVLTIQAVGAER-QALSLLGRMLRFEPSARISAAAALRH
Erk2         YTNLSYIGEGAYGMVCSAYDNV--RVAIKKI----EHQYQTLREIKILL--RHENIIGINDIIMK-DVYIVQDLMET-DLYKLLK--TQ-HLS-ND-CYFLYQILRGLKYIHSANVLHRDLKPSNLLL-TTCDLKICDFGLADHTG---TEYVTR-----WYRAPEIMLNKGYTKSIDIWSVGCILAEMLS-N-RPIPG-KHYDQLH-ILGILSLNCIINLS-KALDLLDKMLTFNPHKRIEVEQALAH
Erk1         YTQLQYIGEGAYGMVSSAYDHV--RVAIKKI----EHQYQTLREIQILL--RHENVIGIRDILMR-DVYIVQDLMET-DLYKLLK--SQ-QLS-ND-CYFLYQILRGLKYIHSANVLHRDLKPSNLLS-TTCDLKICDFGLADHTG---TEYVTR-----WYRAPEIMLNKGYTKSIDIWSVGCILAEMLS-N-RPIPG-KHYDQLH-ILGILSLNCIINMS-KALDLLDRMLTFNPNKRITVEEALAH
CDKL5        FEILGVVGEGAYGVVLKCRHKE--IVAIKKFK---ENEVETLRELKMLR--TQENIVELKEAFRG-KLYLVFEYVEK-NMLELLE--MPNGVP-PE-KSYIYQLIKAIHWCHKNDIVHRDIKPENLLI-HNDVLKLCDFGFANAN----TEYVTR-----WYRSPELLLGAPYGKSVDMWSVGCILGELSD-G-QPLPG-ESEDQLT-IQKVLPMKLFYSNS-VLLDLMKNLLKLDPADRYLTEQCLNH
CDKL1        YEKIGKIGEGSYGVVFKCRNRD--IVAIKKFL---DDPIKALREIRMLK--QHPNLVNLLEVFKR-RLHLVFEYCDH-TVLHELD--YQRGVP-EH-KSITWQTLQAVNFCHKHNCIHRDVKPENILI-KHSVIKLCDFGFADY-----TDYVTR-----WYRSPELLVGTQYGPPVDVWAIGCVFAELLS-G-VPLPG-KSDDQLL-IRKTLDQQVFSTNY-PALGLLKGCLHMDPTERLTCEQLLHH
CDKL4        YEKLAKTGEGSYGVVFKCRNKT--VVAVKKFV---DDPVKALREIRMLK--QHPNLVNLIEVFKR-KMHLVFEYCDH-TLLNELE--NPNGVA-DG-KSVLWQTLQALNFCHIHNCIHRDIKPENILI-KQGIIKICDFGFADA-----TDYVTR-----WYRAPELLVGTQYGSSVDIWAIGCVFAELLT-G-QPLPG-KSDDQLL-IIRTLKQSIFKSNP-VALNFMKGCLKMNPDDRLTCSQLLES
CDKL2        YENLGLVGEGSYGMVMKCRNKD--IVAIKKFL---DDKVKAMREIKLLK--QHENLVNLLEVCKK-RWYLVFEFVDH-TILDDLE--FPNGLD-YQ-QKYLFQIINGIGFCHSHNIIHRDIKPENILV-QSGVVKLCDFGFAEV-----TDYVTR-----WYRAPELLVGVKYGKAVDVWAIGCLVTEMFM-G-EPLPG-DSDDQLH-IMMCLNQELFNKNE-VVIDLAKKCLHIDPDKRPFCAELLHH
CDKL3        YETLGKVGEGSYGTVMKCKHKN--IVAIKIFY---EQSVKAMREIKFLK--QHENLVNLIEVFKK-KIHLVFEFIDH-TVLDELQ--YCHGLE-SK-RKYLFQILRAIDYLHSNNIIHRDIKPENILV-QSGITKLCDFGFADI-----TDYVTR-----WYRAPELVLKTSYGKPVDIWALGCMIIEMAT-G-NPYPS-SSDDLLK-IVLKVNQNIFSKSG-LLADIVHACLQIDPADRISSSDLLHH
ICK          YTTIRQLGDGTYGSVLLGRSIE--LIAIKKMKYSWEE--CNLREVKSLK--KHANVVKLKEVIND-HLYFIFEYMKE-NLYQLIK--RNKLFP-ES-RNIMYQILQGLAFIHKHGFFHRDLKPENLLC-GPELVKIADFGLA--P----TDYVTR-----WYRAPEVLLRTNYSSPIDVWAVGCIMAEVYT-L-RPLPG-ASEDTIK-ICQVLTWPEGYQLS-EAVQLLRDMLQWDPKKRPTASQALRY
MAK          YTTMRQLGDGTYGSVLMGKSNE--LVAIKRMKYSWDE--CNLREVKSLK--KHANVIKLKEVIND-HLYFIFEYMKE-NLYQLMK--RNKLFP-ES-RNIMYQILQGLAFIHKHGFFHRDMKPENLLC-GPELVKIADFGLA--P----TDYVTR-----WYRAPEVLLRSVYSSPIDVWAVGSIMAELYM-L-RPLPG-TSEDEIK-ICQVLTWPEGYQLN-EAIQLMTEMLNWDPKKRPTASQALKH
CDK8         FEYEGKVGRGTYGHVYKAKRKD--DYALKQI----EGTIMACREIALLR--EHPNVISLQKVFDR-KVWLLFDYAEH-DLWHIIKNKKPVQLP-RG-KSLLYQILDGIHYLHANWVLHRDLKPANILV-ERGRVKIADMGFAKPLA---DPVVTF-----WYRAPELLLGRHYTKAIDIWAIGCIFAELLT-S-EPIHCRQEDDQLR-IFNVMFWEDIKKMS-KAFHLLQKLLTMDPIKRITSEQAMQD
CDK11        FEYEGKVGRGTYGHVYKARRKD--EYALKQI----EGTIMACREIALLR--EHPNVIALQKVFDR-KVWLLFDYAEH-DLWHIIKNKKPMQLP-RS-KSLLYQILDGIHYLHANWVLHRDLKPANILV-ERGRVKIADMGFAKPLA---DPVVTF-----WYRAPELLLGRHYTKAIDIWAIGCIFAELLT-S-EPIHCRQEDDQLR-IFSVMFWEDIRKMS-KVFLLLQKLLTMDPTKRITSEQALQD
CDK9         YEKLAKIGQGTFGEVFKARHRK--KVALKKVL---EKEFIALREIKILQ--LHENVVNLIEICKG-SIYLVFDFCEH-DLAGLLS--VLVKFT-LS-KRVMQMLLNGLYYIHRNKILHRDMKAANVLI-RDGVLKLADFGLASQPN---TNRVTL-----WYRPPELLLGRDYGPPIDLWGAGCIMAEMWT-R-SPIQA-NTEHQLL-ISQLCSWPNVDNYP-YALDLIDKLLVLDPAQRIDSDDALNH
CRK7         FDIIGIIGEGTYGQVYKARDKD--LVALKKVR---EKEFIAIREIKILR--QHRSVVNMKEIVKG-AFYLVFEYMDH-DLMGLLE--GLVHFS-ED-KSFMKQLMEGLEYCHKKNFLHRDIKCSNILL-NSGQIKLADFGLASRP----TNKVTL-----WYRPPELLLGERYTPAIDVWSCGCILGELFT-K-KPIQA-NLEAQLL-ISRLCSWPDVIKLA--ALDLLDHMLTLDPSKRCTAEQTLQS
CHED         FDIIGIIGEGTYGQVYKARDKD--MVALKKVR---EKEFIAIREIKILR--QHQSIINMKEIVKG-AFYLVFEYMDH-DLMGLLE--GLVHFY-EN-KSFMRQLMEGLDYCHKKNFLHRDIKCSNILL-NRGQIKLADFGLASRP----TNKVTL-----WYRPPELLLGERYTPAIDVWSCGCILGELFT-K-KPIQA-NQEAQLL-ISRICSWPDVIKLA--ALDLFDYMLALDPSKRCTAEQALQC
PITSLRE      FQCLNRIEEGTYGVVYRAKDKK--IVALKRLK---EKEFISLREINTIL--KHPNIVTVREIVMD-KIYIVMNYVEH-DLKSLME--MKQPFL-PG-KTLMIQLLRGVKHLHDNWILHRDLKTSNLLL-HAGILKVGDFGLALKA----TPVVTL-----WYRAPELLLGKEYSTAVDMWSVGCIFGELLT-Q-KPLPG-KSEDQIK-VFKDLTWPGYSELD-QGFDLMNKFLTYFPGRRISAEDGLKH
CDK10        FEKLNRIGEGTYGIVYRARDTQ--IVALKKVR---EKDIISLREITLLL--RHPNIVELKEVVLE-SIFLVMGYCEQ-DLASLLE--MPTPFS-EA-KCIVLQVLRGLQYLHRNFIIHRDLKVSNLLM-DKGCVKTADFGLAVKP----TPKVTL-----WYRAPELLLGTTQTTSIDMWAVGCILAELLA-H-RPLPG-TSEHQIL-IVQLLTWPGFSKLE-AGLRLLHFLFMYDPKKRATAGDCLES
CCRK         YCILGRIGEGAHGIVFKAKHVE--IVALKKVA---LEDFNALREIKALQ--ENQYVVQLKAVFGG-GFVLAFEFMLS-DLAEVVR--AQRPLA-QA-KSYLQMLLKGVAFCHANNIVHRDLKPANLLI-ASGQLKIADFGLASRL----THQVTR-----WYRAPELLYGRQYDQGVDLWSVGCIMGELLN-G-SPLPG-KNDEQLY-VLRILTWPELTELP-QALDLLGQFLLYPPHQRIAASKALLH
CDK7         YEKLDFLGEGQFATVYKARDKN--IVAIKKIKRSEAKDIRALREIKLLQ--EHPNIIGLLDAFKS-NISLVFDFMET-DLEVIIK--NSLVLT-PS-KAYMLMTLQGLEYLHQHWILHRDLKPNNLLL-ENGVLKLADFGLANRA----THQVTR-----WYRAPELLFGRMYGVGVDMWAVGCILAELLL-R-VPFPG-DSDDQLR-IFETLTWPDMCSLD-DLLDLIQGLFLFNPCARITATQALKM
CDK6         YECVAEIGEGAYGKVFKARDKN--FVALKRVR---GEEMLTIREVAVLR--HHPNVVRLFDVCET-KLTLVFEHVDQ-DLTTYLD-VPEPGVP-TE-KDMMFQLLRGLDFLHSHRVVHRDLKPQNILV-SSGQIKLADFGLAM-A----TSVVTL-----WYRAPEVLLQS-YATPVDLWSVGCIFAEMFR-R-KPLRG-SSDDQLK-ILDVILWPRDVALE-LGKDLLLKCLTFNPAKRISAYSALSH
CDK4         YEPVAEIGVGAYGTVYKARDPH--FVALKSVRGGGGGGLITVREVALLR--RHPNVVRLMDVCEI-KVTLVFEHVDQ-DLRTYLD-APPPGLP-AE-KDLMRQFLRGLDFLHANCIVHRDLKPENILV-SGGTVKLADFGLAM-A----TPVVTL-----WYRAPEVLLQT-YATPVDMWSVGCIFAEMFR-R-KPLCG-NSEDQLK-IFDLILWPRDVSLE-SGAQLLLEMLTFNPHKRISAFRALQH
PCTAIRE3     YVKLDKLGEGTYATVFKGRSKL--LVALKEIR---E-EACAIREVSLLK--NHANIVTLHDLIDR-SLTLVFEYLDS-DLKQYLD--CGNLMS-MH-KIFMFQLLRGLAYCHHRKILHRDLKPQNLLI-ERGELKLADFGLATKT----SNEVTL-----WYRPPDVLLGTEYSTPIDMWGVGCIHYEMAT-G-RPLPG-STVEELL-IFRLLTWPGVTAFT-DGIHLLSSLLLYESKSRMSAEAALSH
PCTAIRE1     YIKLDKLGEGTYATVYKGKSKL--LVALKEIR---E-EACAIREVSLLK--DHANIVTLHDIIEK-SLTLVFEYLDK-DLKQYLD--CGNIIN-MH-KLFLFQLLRGLAYCHRQKVLHRDLKPQNLLI-ERGELKLADFGLATKT----SNEVTL-----WYRPPDILLGTDYSTQIDMWGVGCIFYEMAT-G-RPLPG-STVEQLF-IFRILTWPGILSNS-DGADLLTKLLQFEGRNRISAEDAMKH
PCTAIRE2     YIKLEKLGEGTYATVYKGRSKL--LVALKEIR---E-EACAIREVSLLK--DHANIVTLHDIVDK-SLTLVFEYLDK-DLKQYMD--CGNIMS-MH-KLFLYQILRGLAYCHRRKVLHRDLKPQNLLI-EKGELKLADFGLATKT----SNEVTL-----WYRPPDVLLGSEYLTQIDMWGVGCIFFEMAS-G-RPLPG-STVDELL-IFRLLTWPGISSNS-EGIELIRKFLQYESKKRVSAEEAMKH
PFTAIRE1     YEKLEKLGEGSYATVYKGKSKV--LVALKVIR---E-ETFAIREASLLK--GHANIVLLHDIIKE-TLTLVFEYVHT-DLCQYMD--HPGGLH-PD-KLFLFQLLRGLSYIHQRYILHRDLKPQNLLI-DTGELKLADFGLASHT----SNEVTL-----WYRPPDVLLGTEYSTCLDMWGVGCIFVEMIQ-G-VAAPGMKDIDQLR-IFLVLTWPGVHSLN-HAEDLASKLLQCSPKNRLSAQAALSH
PFTAIRE2     YLNLEKLGEGSYATVYKGISRI--LVALKVIS---E-EVFAIREASLLK--GHANIVLLHDIIKE-TLTFVFEYMHT-DLAQYMS--HPGGLH-PH-RLFMFQLLRGLAYIHHQHVLHRDLKPQNLLI-HLGELKLADFGLASQT----SSEVTL-----WYRPPDALLGTEYSSELDIWGAGCIFIEMFQ-G-QPLPGVSNIEQLK-IWEVLVWPGVSKLP-EAEDLASQMLKGFPRDRVSAQEALVH
CDK5         YEKLEKIGEGTYGTVFKAKNRE--IVALKRVR---DDEVSALREICLLK--EHKNIVRLHDVLDK-KLTLVFEFCDQ-DLKKYFD--CNGDLD-PE-KSFLFQLLKGLGFCHSRNVLHRDLKPQNLLI-RNGELKLADFGLAVRC----SAEVTL-----WYRPPDVLFGKLYSTSIDMWSAGCIFAELAN-AGRPLPG-NDVDQLR-IFRLLTWPSMTKLA-TGRDLLQNLLKCNPVQRISAEEALQH
CDC2         YTKIEKIGEGTYGVVYKGRHKT--VVAMKKIR---EEEVSAIREISLLK--EHPNIVSLQDVLDS-RLYLIFEFLSM-DLKKYLDIPPGQYMD-SS-KSYLYQILQGIVFCHSRRVLHRDLKPQNLLI-DKGTIKLADFGLAIRV----THEVTL-----WYRSPEVLLGARYSTPVDIWSIGTIFAELAT-K-KPLHG-DSEDQLR-IFRALTWPEVESLE-NGLDLLSKMLIYDPAKRISGKMALNH
CDK3         FQKVEKIGEGTYGVVYKAKNRE--LVALKKIR---EMEVSAIREISLLK--EHPNIVRLLDVVER-KLYLVFEFLSQ-DLKKYMD-TPGSELP-LH-KSYLFQLLQGVSFCHSHRVIHRDLKPQNLLI-ELGAIKLADFGLALRT----THEVTL-----WYRAPEILLGKFYTTAVDIWSIGCIFAEMVT-R-KALPG-DSEDQLR-IFRMLTWPGVTQLP-EGRDLLMQLLQYDPSQRITAKTALAH
CDK2         FQKVEKIGEGTYGVVYKARNKL--VVALKKIR---ETEVSAIREISLLK--EHPNIVKLLDVIEN-KLYLVFEFLHQ-DLKKFMD-SALTGIP-LP-KSYLFQLLQGLAFCHSHRVLHRDLKPQNLLI-TEGAIKLADFGLAVRT----THEVTL-----WYRAPEILLGKYYSTAVDIWSLGCIFAEMVT-R-RALPG-DSEDQLR-IFRTLTWPGVTSME-DGRSLLSQMLHYDPNKRISAKAALAH
RSKL1        C------------------SPL--N-------YIASTDLEVLLFTDQTD--DEPTSLFQRDS-KK-EIHQIFE-DLDKALASR------FYIP--EIQRWAAEMVVALDALHREGIVCRDLNPNNILLD-RGHIQLTYFSRWSEVE---CDSAER-----MYCAPEVGAITEETEACDWWSLGAVLFELLT-GKTLV------ECHA-GINTHTMPE----E-EARSLIQQLLQFNPLERLGAEDIKSH
RSKL2        CRVV-----GVIEKVQLVQDPA--TFVVKSLPHMVSRELDIFLHLEHVQ--GAPSTRPQREA-ES-DLPK----APGGHLQARAGNSDATWVP--EVKQWAAEMLVALEALHEQGVLCRDLHPGNLLLQ-AGHIRLTYFGQWSEVE---CCGADN-----LYSAPEVGGISELTEACDWWSFGSLLYELLT-GMALS------QSHS-GIQAHQLPE----R-PAASLLTELLQFEPTRRLGMSKLKSH
IKKe         WHTDDLLGQGATASVYKARNKK--LVAVKVFNSYLRPR-EQVREFEVLR--KHQNIVKLFAV-TR-QKVLVMEYCSSGSLLSVLEPENA--LP--EFLVVLRCVVAGMNHLRENGIVHRDIKPGNIML--GQSIKLTDFGAARELDDE-VSVYTE-----EYLHPDMYERLRFGVTVDLWSIGVTLYHAAT-GSLPF----IPMYRTGAIAGARLEWSYTLS-QLVPILANILEVEQAKCWGFDQFFAE
TBK1         WLLSDILGQGATANVFRGRHKK--LFAIKVFNSFLRPV-DQMREFEVLK--KHKNIVKLFAI-ER-HKVLIMEFCPCGSLYTVLEPSNA--LP--EFLIVLRDVVGGMNHLRENGIVHRDIKPGNIMV--GQSVKLTDFGAARELEDE-VSLYTE-----EYLHPDMYERLRYGATVDLWSIGVTFYHAAT-GSLPF----RPMYKIGAISGVKIDWSGDMV-LLTPVLANILEADQEKCWGFDQFFAE
SBK          YELVRELGKGTYGKVDLVVYKG--KMALKFVNKTKL---KFLREVSITN--SSPFIIKVFDVF-E-DCYVFAQYAPAGDLFDIIP--PQ--LP--EVKRCVQQLGLALDFMHGRQLVHRDIKPENVLFRECRRVKLADFGMTRRVG---VKRSTI-----PYTAPEVCQA-AVDTGVDVWAFGVLIFCVLT-GNFPWAASG-ADAFE-FVRWQGGLPSQWRE-PALRMFQRLLALEPERRGPAKEV--F
SgK069       YEEVRPLGQGRYGRVLLVTHRQ--PLALKQLPRTSL---RFLYEFCVGL--SHSAIVTAYGII-A-HSYSFLTPVLHGDLMAFIQ--PK--LP--QVHRCAAQLASALEYIHARGLVYRDLKPENVLCPACRRFKLTDFGHTRPRG---LRLGPI-----PYTAPELCAPLPIQPALDAWALGVLLFCLLT-GYFPWRPLAEADPFE-FLIWQSDRPQPWFA-AADALLRGLLDPHPRRRSAVIAI--R
SgK110       YHLIRKLGSGSYGRVLLAQPHQ--AVALKLLRLVLR---SFLREFCVGR--CHPGLLQTLAGL-P-RYFAFAQYAPCGDLSGMLQ--ER--LP--EVKRVVAQLAGALDFLHSRGLVHADVKPDNVLFPVCSRVALGDLGLTRPEG---TPAPPL-----PTAPPELCLL-PLRPAVDSWGLGVLLFCAAT-ACFPWVALA-PNPEE-FAGWVTQPPPPWDP-PALALLQGLLDLDPETRSPPLAV--L
TBCK         -ALPDVCGS---------------PLTPNSIK--------ILGRFQILK--THPRLCQYVDISKE-RLVVVAEHCER-SLEDLLR--ERKPVS--CVLCIAFEVLQGLQYMNKHGIVHRALSPHNILLR-KGHIKLAKFGLY-HMTHG-VDFIYP-----SYLAPEVIAQFKSGPKSDVWSLGIILFELCV-GRKLFSLDISERLKL-LTLDCDLIVLAEEE-TVIDLLNKCLTFHPSKRPTPDELMKD
MPSK1        YLFIQKLGEGGFSYVDLVEGLH--FYALKRILQ------EAQREADMHR--LHPNILRLVAYCE---AWLLLPFFKRGTLWNEIELKDKNFLT--EILWLLLGICRGLEAIHAKGYAHRDLKPTNILLGDEGQPVLMDLGSMN---ACLWAARTI-----SYRAPELFSVHCIDERTDVWSFGCVLYAMMF-GEGPY------DMVQ-ALAVQQIPQSP--S-ALRQLLNSMMTVDPHQRPHIPLLLSQ
HRI          FEELVILGKGGYGRVYKVRNKL--YYAIKKILATKTVC-MVLREVKVLA--GHPNIVGYHTAWSV-KLHIQMQLCEL-SLWDWIV--EREYVD--ECTKIFQELVEGVFYIHNMGIVHRDLKPRNIFLGPDQQVKIGDFGLATDILRN-HTSVTC-----LYASPEQLEGSEYDAKSDMYSLGVVLLEL----FQPF----GTMERE-VLTGLTLPESLRKP-VQAKYIQHLTRRNSSQRPSAIQLLQS
GCN2         FEELQLLGKGAFGAVIKVQNKL--CYAVKRIPASRQF--RIKGEVTLLS--RHENIVRYYNAWDE-DLYIQMEYCEKSTLRDTID--QG--RD--TLWRLFREILDGLAYIHEKGMIHRDLKPVNIFL-SDDHVKIGDFGLATDHLDD-LTGVTA-----LYVSPEVQGSSAYNQKVDLFSLGIIFFEM---SYHPM----VTSERF-VLNQLDFPEDFDDA-KQKSVISWLLNHDPAKRPTATELLKS
PKR          FKEIELIGSGGFGQVFKAKHRI--TYVIKRVK-------EAEREVKALA--KHVNIVHYNGCWSS-DLFIQMEFCDKGTLEQWIE--KREKLD--KALELFEQITKGVDYIHSKKLIHRDLKPSNIFL-DTKQVKIGDFGLVTSL-D--RTRKTL-----RYMSPEQISSQDYGKEVDLYALGLILAEL----LHVC----DTFETK-FFTDLDISDIFDK---EKTLLQKLLSKKPEDRPNTSEILRT
PEK          FEPIQCLGRGGFGVVFEAKNKV--NYAIKRIRRELAR--EVMREVKALA--KHPGIVRYFNAWGN-DLYIQMQLCRKENLKDWMN--GREERE--RCLHIFLQIAEAVEFLHSKGLMHRDLKPSNIFF-MDDVVKVGDFGLVTAM-DEYHTGVTK-----LYMSPEQIHGNSYSHKVDIFSLGLILFEL----LYPF----STMERR-TLTDVNFPPLFTQP-CEYVMVQDMLSPSPMERPEAINIIEN
MYT1         FQRLSRLGHGSYGEVFKVRSKE--LYAVKRSMFRGP---AKLAEVGSHE--KHPCCVRLEQAWGG-ILYLQTELC-GPSLQQHCE---WASLP--EVWGYLRDTLLALAHLHSQGLVHLDVKPANIF-GPRGRCKLGDFGLLVELGAG-GEVEDP-----RYMAPELLQGSYT--AADVFSLGLTILEVACNMELPH----GGEGWQ-LRQG--LPPEFTAS-ELRSVLVMMLEPDPKLRATAEALLAL
Wee1         FHELEKIGSGEFGSVFKCVKRL--IYAIKRSKLAGS---QALREVYAHA--VHSHVVRYFSAWDD-HMLIQNEYCNGGSLADAISNYRISYFK--ELKDLLLQVGRGLRYIHSMSLVHMDIKPSNIFSSNKVMFKIGDLGHVTRISP---QVEDS-----RFLANEVLQENYHLPKADIFALALTVVCAAGAEPLPR----NGDQWE-IRQG--L-PRIPQQ-EFTELLKVMIHPDPERRPSAMALVKH
Wee1B        FLEVEKIGVGEFGTVYKCIKRL--VYAIKRSMFTEL---NALHEVYAHA--VHPHVVRYYSSWDD-HMIIQNEYCNGGSLQAAISNTKSNHFE--ELKDILLQISLGLNYIHNSSMVHLDIKPSNIFCSANVMYKIGDLGHATSINP---KVEDS-----RFLANEILQEDYHLPKADIFALGLTIAVAAGAESLPT----NGAAWH-IRKG--F-PDVPQE-SFSSLLKNMIQPDAEQRPSAAALARN
GAK          LRVRRVLAEGGFAFVYEAQDVG--EYALKRLLEE-----RIIQEVCFMK--KHPNIVQF--CSSA-EFLLLTELCK-GQLVEFLKMESRGPLS--CVLKIFYQTCRAVQHMHQPPIIHRDLKVENLLLSNQGTIKLCDFGSATTISYPVEITNTP-----MYRTPEIIDLYSIGEKQDIWALGCILYLLCF-RQHPF----EDGAKR-IVNG-KIPPHD--T-VFHSLIRAMLQVNPEERLSIAEVQL-
BIKE         VTLEESLAEGGFSTVFLVRTHG--RCALKRMYNM-----NCKREITIMK--EHKNIVGYLDCASW-EVLILMEYCRAGQVVNQMNKLQTG-FT--EVLQIFCDTCEAVARLHCTPIIHRDLKVENILLNDGGNYVLCDFGSATNKFNPVEIKYTL-----SYRAPEMINLYGITTKADIWALGCLLYKLCF-FTLPF----GE-SQA-ICDG-NIPDNS--R-NIHCLIRFMLEPDPEHRPDIFQVFAF
AAK1         VTVDEVLAEGGFAIVFLVRTSN--KCALKRMFNE-----QCKREIQIMR--DHKNIVGYIDSSNW-EVLILMDFCRGGQVVNLMNRLQTG-FT--EVLQIFCDTCEAVARLHCTPIIHRDLKVENILLHDRGHYVLCDFGSATNKFNPVEIKYTL-----SYRAPEMVNLYSITTKADIWALGCLLYKLCY-FTLPF----GE-SQA-ICDG-NIPDNS--Q-DMHCLIRYMLEPDPDKRPDIYQVFSF
IRE1         FCPKDVLGHGAEGTIVY-RGMF--DVAVKRILCF-----SADREVQLLR--EHPNVIRYFCTERQ-FQYIAIELCAA-TLQEYVE--QK--FAHLGPITLLQQTTSGLAHLHSLNIVHRDLKPHNILIHGKIKAMISDFGLCKKLAGR-RSGPTE-----GWIAPEMLSEDCPTYTVDIFSAGCVFYYVVSEGSHPF----GKLQRA-ILLG-ALDCLHPEV-IARELIEKMIAMDPQKRPSANDVLKH
IRE2         FNPKDVLGRGAGGTFVF-RGQF--AVAVKRLLCF-----GVRREVQLLQ--EHPNVLRYFCTEPQ-FHYIALELCRA-SLQEYVE--NP--LDRGGPEVVLQQLMSGLAHLHSLHIVHRDLKPGNILIQGLGRVVLSDFGLCKKLPGR-HSGPTE-----GWMAPELLQLLPPTSAVDIFSAGCVFYYVLSGGSHPF----GDLYRA-ILTG-ALAHLEEEV-VARDLVGAMLSPLPQPRPSAPQVLAH
IKKb         WEMKERLGTGGFGNVIRWHNQE--QIAIKQCRLSPRNR-EWCLEIQIMR--RHPNVVAARDVPND-LPLLAMEYCQGGDLRKYLNFENC--LR--EILTLLSDIASALRYLHENRIIHRDLKPENIVLGEQRLIKIIDLGYAKELDGS-TSFVTL-----QYLAPELLEQQKYTVTVDYWSFGTLAFECIT-GFRPFSKVRQKVDIVGTVKFSSYPNNLNSE-RLEKWLQLMLMWHPRQR---------
IKKa         WEMRERLGTGGFGNVCLYQHRE--KIAIKSCRLSTKNR-EWCHEIQIMK--KHANVVKACDVPHD-VPLLAMEYCSGGDLRKLLNPENC--LK--EILSLLSDIGSGIRYLHENKIIHRDLKPENIVLVGGKIIKIIDLGYAKDVDGS-TSFVTL-----QYLAPELFENKPYTATVDYWSFGTMVFECIA-GYRPFEKIKKKKCIAGEVRFSHQPNSLCSE-PMENWLQLMLNWDPQQR---------
TLK2         YLLLHLLGRGGFSEVYKAFDLT--YVAVKIHQKNWR---KACREYRIHK--EHPRIVKLYDYFTD-SFCTVLEYCEGNDLDFYLK--QHKLMS--EARSIIMQIVNALKYLNEIKIIHYDLKPGNILVTACGEIKITDFGLSKIMDDDMTSQATY-----WYLPPECFVVGKISNKVDVWSVGVIFYQCLY-GRKPF----GHQDIQNTILKAEFPPKP--P-EAKAFIRRCLAYRKRDRIDVQQLACD
TLK1         YLLLHLLGRGGFSEVYKAFDLY--YAAVKIHQKSWR---KACREYRIHK--EHPRIVKLYDYFTD-TFCTVLEYCEGNDLDFYLK--QHKLMS--EARSIVMQIVNALRYLNEIKIIHYDLKPGNILVTACGEIKITDFGLSKIMDDDMTSQATY-----WYLPPECFVVGKISNKVDVWSVGVIFFQCLY-GRKPF----GHQDIQNTILKAEFPVKP--S-EAKAFIRRCLAYRKEDRFDVHQLAND
NIK          -ATHLRLGRGSFGEVHRMEDKQ--QCAVKKVR-------LVFRAEELM----SPRIVPLYGAVGP-WVNIFMELLEGGSLGQLVK--EQGCLP--EALYYLGQALEGLEYLHSRRILHGDVKADNVLLD-GSHAALCDFGHAVCLQDG-GDYPTE-----THMAPEVVLGRSCDAKVDVWSSCCMMLHMLN-GCHPW------TQFR-PLCL-KSEPPPVRP-SCAPLTAQAIQKEPIHRVSAQQVLKS
CLIK1L       YDLIREVGRGSYGVVYEAVIRK--RVAVKKIRP------EALREFWALS--SHPNVIHLEECFAY-YLWFVMDFCDGGDMNEYLS--RK------RNTSFMLQLSSALAFLHKNQIIHRDLKPDNILIL-EPTLKVADFGLSKVCSPECSTACTD-----FYMAPEVWEGH-YTAKADIFALGIIIWAMLE-RITFITETKKETEIP-LENPKEIPVKKK-G-RMKQLIKEMLAANPQDRPDAVQIKDS
CLIK1        YSLLAEIGRGSYGVVYEAVAGR--RVAVKKIRP------EALAEFWALT--SHQNVVQFEECLPC-YLWFVMEFCEGGDLNQYLS--RR------PNKSFMLQLTSAIAFLHKNHIVHRDLKPDNILI---PILKVADFGLSKVCADNYSSACSD-----FYMAPEVWEGH-YTAKADIFALGIIIWAMIE-RITFISETKKETEIP-LENPKEIPQKRRTE-GIKQLLKDMLAANPQDRPDADQV---
LKB1         YLMGDLLGEGSYGKVKEVLDSE--RRAVKILKKL-----AVKKEIQLLR--RHKNVIQLVDVL-Q-KMYMVMEYCVCGEMLDSVP----KRFP--VAHGYFCQLIDGLEYLHSQGIVHKDIKPGNLLLT-GGTLKISDLGVAEALHAD-RTSQSP-----AFQPPE-IANGLSGFKVDIWSAGVTLYNITT-GLYPF----EGYKLE-IGKG-SIPG----P-PLSDLLKGMLEYEPAKRFSIRQIRQH
CaMKK1       YKLQSEIGKGAYGVVRLAYNES--HYAMKVLSKLLKQYFEVYQEIAILK--KHVNVVKLIEVL-D-NLYLV-DLLRKGPVMEVPC----KPFS--EARLYLRDVILGLEYLHCQKIVHRDIKPSNLLLD-DGHVKIADFGVSNQFEND-SSTATP-----AFMAPEAISDSGSGKALDVWATGVTLYCFVY-GKCPF----IDLALR-IKNE-PFPEEP--E-ELKDLILKMLDKNPETRIGVPDIKLH
CaMKK2       YTLKDEIGKGSYGVVKLAYNEN--YYAMKVLSKLIRQAFEVYQEIAILK--KHPNVVKLVEVL-D-HLYMVFELVNQGPVMEVPT----KPLS--EARFYFQDLIKGIEYLHYQKIIHRDIKPSNLLVE-DGHIKIADFGVSNEFKSD-SNYVTP-----AFMAPESLSETRSGKAKDVWAMGVTLYCFVF-GQCPF----MDMCLS-IKSQ-AFPDQP--E-DLKDLITRMLDKNPESRIVVPEIKLH
PASK         YSTMSPLGSGAFGFVWTAVDKE--EVVVKFIKKVLEDCIGVTLEIAILS--RHANIIKVLDIFQG-FFQLVMEHGSGLDLFAFID--RHPRLD--EASYIFRQLVSAVGYLRLKDIIHRDIKDENIVIE-DFTIKLIDFGSAAYLEGK-YTFCTI-----EYCAPEVLMGNPRGPELEMWSLGVTLYTLVF-EENPF------CELE-TVEA-APPY----K-ELMSLVSGLLQPVPERRTTLEKLVTD
PIM2         YRLGPLLGKGGFGTVFAGHRLT--QVAIKVIPRVLG--SVCPLEVALLW--KHPGVIRLLDWFQE-GFMLVLEPLPAQDLFDYIT--EKGPLG--ESRCFFGQVVAAIQHCHSRGVVHRDIKDENILIR-RGCAKLIDFGSGALL-DE-TDFDTR-----VYSPPEWISRHQHALPATVWSLGILLYDMVC-GDIPF------ERDE-ILEA-EFPA----P-DCCALIRRCLAPKPSSRPSLEEILLD
PIM3         YQVGAVLGSGGFGTVYAGSRIA--PVAVKHVVRVTE--GAVPLEVVLLR--KARGVIRLLDWFPD-GFLLVLEPEPAQDLFDFIT--ERGALD--EARRFFAQVLAAVRHCHSCGVVHRDIKDENLLVR-SGELKLIDFGSGALL-DT-TDFDTR-----VYSPPEWIRYHRHGRSATVWSLGVLLYDMVC-GDIPF------EQDE-ILRG-RFRR----P-ECQQLIRWCLSLRPSERPSLDQIAAH
PIM1         YQVGPLLGSGGFGSVYSGIRVS--PVAIKHVERISD--GTVPMEVVLLK--KFSGVIRLLDWFPD-SFVLILEPEPVQDLFDFIT--ERGALQ--EARSFFWQVLEAVRHCHNCGVLHRDIKDENILIN-RGELKLIDFGSGALL-DT-TDFDTR-----VYSPPEWIRYHRHGRSAAVWSLGILLYDMVC-GDIPF------EHDE-IIRG-QFRQ----S-ECQHLIRWCLALRPSDRPTFEEIQNH
STLK5        YELLTVIGKGDLMTVNLARYKP--YVTVRRINACSN---TLQGELHVSK--LHPNIVPYRATFDN-ELWVVTSFMAYGSAKDLICHFMD--MN--EIAYILQGVLKALDYIHHMGYVHRSVKASHILISVDGKVYLSGLRSNLSMIHGDKYSVVL-----PWLSPEVLQQNLYDAKSDIYSVGITACELAN-GHVPFDMPATQDS-TSTPRPSGPSHPYHRP-HFHHFVEQCLQRNPDARPSASTLLNH
STLK6        YELQVEIGRGNLTSVHLARHTP--LVTIKITNNCNE---KLQKAVILSH--FHPNITTYWTVFGS-WLWVISPFMAYGSASQLLRYFPE--MS--EIRNILFGAVRGLNYLHQNGCIHRSIKASHILISGDGLVTLSGLSHLHSLVHGDQFSTVQ-----PWLSPELLRQDLYNVKSDIYSVGITACELAS-GQVPFDMHRTQESVVSGTHTVSLHTPSSKP-AFFSLVQLCLQQDPEKRPSASSLLSH
COT          YNIGDFIPRGAFGKVYLAQDIK--RMACKLIPQF-----KSDVEIQACF--RHENIAELYGAVGE-TVHLFMEAGEGGSVLEKLE--SCGPMR--EIIWVTKHVLKGLDFLHSKKVIHHDIKPSNIVM--STKAVLVDFGLSVQMTDV-KDLRTE-----IYMSPEVILCRGHSTKADIYSLGATLIHMQT-GTPPWKRYPRSYPSL-IIHK-QPLEDIADP-GMRELIEASLERNPNHRPRAADLLKH
Trb3         -----LLEPEEGGRAYQALHCP--EYTCKVYPEA-----LVLEPYARLP--PHKHVARPTEVLTQ-LLYAFFT-RTHGDMHSLVR--SRHRIP--EAAVLFRQMATALAHCHQHGLVLRDLKLCRVFAE-RKKLVLENLEDSCVLTPD-WDKHCP-----AYVGPEILSSRASGKAADVWSLGVALFTMLA-GHYPF----QDVLLG-IRRG-ALPA----A-PARCLVRCLLRREPAERLTATGILLH
Trb1         --------LAEREHVSRALCIH--ELRCKVFPHY-----QKIRPYIQLP--SHSNITGIVEVIET-KAYVFFE-KDFGDMHSYVR--SRKRLR--EAARLFKQIVSAVAHCHQSAIVLGDLKLRKVFSE-RTQLRLESLEDTHIMKED-SDKHCP-----AYVSPEILNTTGSGKAADVWSLGVMLYTLLV-GRYPF----HDSALS-IRRG-QIPE----P-KARCLIRSLLRREPSERLTAPEILLH
Trb2         ----LLLEPLEGDHVFRAVHLH--ELVCKVFDCY-----QSLAPCFCLS--AHSNINQITEIIET-KAYVFFE-RSYGDMHSFVR--TCKKLR--EAARLFYQIASAVAHCHDGGLVLRDLKLRKIFKE-RTRVKLESLEDAYILRDD-SDKHCP-----AYVSPEILNTSGSGKAADVWSLGVMLYTMLV-GRYPF----HDSSLS-IRRG-QIPE----P-KAKCLIRSILRREPSERLTSQEILDH
MASTL        FSIVKPISRGAFGKVYLGQK----LYAVKVVKDMINK--HVQAERDALA--LSPFIVHLYYSLAN-NVYLVMEYLIGGDVKSLLH--IYGYFD--EAVKYISEVALALDYLHRHGIIHRDLKPDNMLIN-EGHIKLTDFGLSKVTLRD-MDILTP-----SMAKPRQDYSRTPGQVLSLISLGFNTPIAEK-NQDPA----NILSAL-LSQG-LPMSVDQKP-YSSKLLKSCLELQSRKRLATASSQSH
NEK10        YAILDHLGSGAFGCVYKVRKHS--LLAMKEVNPAFGKD-RIVSELTIIK--EHPNIVRYYKTFND-RLYIVMELIEGAPLGEHFSLKEKHHFT--ELWKIFIQLCLALRYLHKKRIVHRDQTPNNIMLD-KDKVTVTDFGLAKQKQNS-TSVVTI-----LYSCPEVLKSEPYGEKADVWAVGCILYQMAT-LSPPF------TNMS-LATKIEYEPVPEGE-KVTDTISRCLTPDAEARPDI--VEVS
CHK1         WDLVQTLGEGAYGEVQLAVNRV--AVAVKIVDRA---V-EIKKEICINK--MHENVVKFYGHRGN-IQYLFLEYCSGGELFDRIE--PDG-MP--EAQRFFHQLMAGVVYLHGIGITHRDIKPENLLLE-RDNLKISDFGLATFRYNR-NKMCTL-----PYVAPELLKRREHAEPVDVWSCGIVLTAMLA-GELPW-----DDSCESDWKE-KYLNPW-KS-APLALLHKILVENPSARITIPDIKKD
ULK1         FSRKDLIGHGAFAVVFKGRHRE--EVAVKCINNL---A-TLGKEIKILK--EHENIVALYDFQAN-SVYLVMEYCNGGDLADYLH--AMT-LS--EIRLFLQQIAGAMRLLHSKGIIHRDLKPQNILLN-SIRVKIADFGFARYLQNM-ATLCSP-----MYMAPEVIMSQHDG-KADLWSIGTIVYQCLT-GKAPF----ASDLRF-EKNK-TPTIP--RA-PLRQLLLALLQRNHKDRMDFDEFFHH
ULK2         YSKRDLVGHGAFAVVFRGRHRQ--EVAIKSINNL---S-ILGKEIKILK--EHENIVALYDVQPN-SVFLVMEYCNGGDLADYLQ--AKT-LS--EIRVFLHQIAAAMRILHSKGIIHRDLKPQNILLS-GIRIKIADFGFARYLHNM-ATLCSP-----MYMAPEVIMSQHDA-KADLWSIGTVIYQCLV-GKPPF----ANDLRF-EKNR-SPSIP--RP-YLANLLLGLLQRNQKDRMDFEAFFSH
ULK3         FILTERLGSGTYATVYKAYAKK--VVAIKCVASL--NK-ELLTEIEILK--GHPHIVQLKDFQSD-NIYLIMEFCAGGDLSRFIH--TRI-LP--EARVFMQQLASALQFLHERNISHLDLKPQNLLSE-KPHLKLADFGFAQHMSWD-HVLRSP-----LYMAPEMVCQRQDA-RVDLWSMGVILYEALF-GQPPF-----AFSEE-KIRS-NIELPLRPR-DCRDLLQRLLERDPSRRISFQDFFAH
TSSK4        YEVGKAIGHGSYGSVYEAFYTK--MVAVKIISKA-SDD-KLPREIQVMK--VHKYLINFYRAITS-RVYIILELAQGGDVLEWIQ--RYA-CS--EAGKWFSQLTLGIAYLHSKSIVHRDLKLENLLLK-WENVKISDFGFAKRQVCF-QTYCSF-----AYACPEILRGLPNPFLSDTWSMGVILYTLVV-AHLPF-----DLKKL-ETQK-EFPAN--HQ-ECKNLILQMLR-QATKRATILDIIKD
TSSK2        YIVGINLGKGSYAKVKSAYSER--NVAVKIIDKT-PTD-RLPREMDILA--THGSIIKTYEIFSG-RIYIIMELGVQGDLLEFIK--CQA-LH--EARKMFRQLSSAVKYCHDLDIVHRDLKCENLLLK-DFNIKLSDFGFSKRDSGR-KTFCSA-----AYAAPEVLQSIPQPKVYDIWSLGVILYIMVC-GSMPY-----DIRKLIQKEH-RFPRS--KC-ECKDLIYRMLQPDVSQRLHIDEILSH
TSSK1        YLLGINLGEGSYAKVKSAYSER--NVAIKIIDKA-PAD-KLPREIEILA--MHCSIIKTYEIFSG-KVYIVMELAVQGDLLELIK--TRA-LH--EARKKFHQLSLAIKYCHDLDVVHRDLKCDNLLLK-DFNIKLSDFSFSKRDDGR-KTFCSP-----AYAAPEVLQGIPQPKVYDIWSLGVILYIMVC-GSMPY-----DIKKLIQKEH-RFPRS--KG-ECKDLIYHMLQPDVNRRLHIDEILSH
SSTK         YKLGRTIGEGSYSKVKVATSKK--TVAIKVVDRA-PPD-KLPRELSILR--GHPHIVHVFEFICG-KLYIVME-AAATDLLQAVQ--RNR-IP--GARDLFAQIAGAVRYLHDHHLVHRDLKCENVLLD-ERRVKLTDFGFGR-QAGY-TTYCSA-----AYASPEVLLGIPDPKKYDVWSMGVVLYVMVT-GCMPF-----DIAGP-RQKR-GYPEG--LE-RCKALIAELLQFSPSARPSAGQVARN
TSSK3        YQLGKTIGEGTYSKVKEAFSKK--KVAIKVIDGG-PSE-RLPRELQIVR--THKNIIQVYEMLAG-KICLVMELAEGGDVFDCVL--NGP-LP--EAKALFRQMVEAIRYCHGCGVAHRDLKCENALLQ-GFNLKLTDFGFAKVLPSH-QTFCST-----AYAAPEVLQGIPDSKKGDVWSMGVVLYVMLC-ASLPF-----DIPKL-QQQK-GFPTH--LA-DCQDLLKRLLEPDMILRPSIEEVSWH
HUNK         YLIGRKLGEGSFAKVREGLHVL--KVAIKVIDRAKKDT-KLRREGQIQQ--MHPNITQLLDILEN-SYYLVMELCPGGNLMHKIY--EKR-LE--EARRYIRQLISAVEHLHRAGVVHRDLKIENLLLE-DNNIKLIDFGLSNILGSD-STQCSP-----AYAAPELLARKK-GPKIDVWSIGVNMYAMLT-GTLPF----VELRAY-KMVD-KNPLP--TT-GAISFLRSLLEPDPVKRPNIQQALAN
NIM1         YRIRGEIGSGNFSQVKLGIHSL--KVAIKILDKL--DQ-RLSREISSME--KHPNIIRLYEVVLS-KLHLVMEYAGGGELFGKIS--TEK-LS--ESKLIFSQIVSAVKHMHENQIIHRDLKAENVFYS-NTCVKVGDFGFSTVSKGE-NTFCSP-----PYAAPELFRDEHIGIYVDIWALGVLLYFMVT-GTMPF-----RVAKK-SILE-GS-VP--PE-PCHRLIRGVLQQIPTERYGIDCIMND
SNRK         YDLDKTLGRGHFACGTCSRHVF--KVAVKVIDKL--DT-GLFQEVRCMK--LHPNIVRLYEVIQT-KLYLILELGDGGDMFDYIM--KHEGLN--EAKKYFAQIVHAISYCHKLHVVHRDLKPENVFFK-QGLVKLTDFGFSNKFQGK-TTSCSL-----AYSAPEILLGDEDAPAVDIWSLGVILFMLVC-GQPPF-----QDSEL-MIMD-CT-VP--SK-ECKDLITRMLQRDPKRRASLEEIENH
MELK         YELHETIGTGGFAKVKLACHIL--MVAIKIMDTL---G-PIKTEIEALK--NHQHICQLYHVLAN-KIFMVLEYCPGGELFDYII--SQR-LS--ETRVVFRQIVSAVAYVHSQGYAHRDLKPENLLFE-YHKLKLIDFGLCAKPKNK-QTCCSL-----AYAAPELIQGKSLGSEADVWSMGILLYVLMC-GFLPF-----DVMAY-KIMR-GD-VP--KP-SSILLLQQMLQVDPKKRISMKNLLNH
BRSK1        YRLEKTLGKGQTGLVKLGVHCI--KVAIKIVNKL--SE-MVEREIAILK--LHPHVLKLHDVYKK-YLYLVLEHVSGGELFDYLV--KKR-LT--PARKFFRQIVSALDFCHSYSICHRDLKPENLLLE-KNNIRIADFGMASLQVDS-ETSCSP-----HYACPEVIKGEKDGRRADMWSCGVILFALLV-GALPF-----DLRQL-KVKR-GH-MP--HP-DCQSLLRGMIEVEPEKRLSLEQIQKH
BRSK2        YRLEKTLGKGQTGLVKLGVHCV--KVAIKIVNKL--SE-MVEREIAILK--LHPHVLKLHDVYKK-YLYLVLEHVSGGELFDYLV--KKR-LT--PARKFFRQIISALDFCHSHSICHRDLKPENLLLE-KNNIRIADFGMASLQVDS-ETSCSP-----HYACPEVIRGEKDGRKADVWSCGVILFALLV-GALPF-----DLRQL-KVKR-GH-MP--HP-DCQSLLRGMIEVDAARRLTLEHIQKH
AMPKa1       YILGDTLGVGTFGKVKVGKHEL--KVAVKILNKI-RSL-GIRREIQNLK--LHPHIIKLYQVIPS-DIFMVMEYVSGGELFDYIC--KNR-LD--ESRRLFQQILSGVDYCHRHMVVHRDLKPENVLLA-HMNAKIADFGLSNMMSGE-RTSCSP-----NYAAPEVISGRLAGPEVDIWSSGVILYALLC-GTLPF-----DVPTF-KICD-GY-TP--QP-SVISLLKHMLQVDPMKRASIKDIREH
AMPKa2       YVLGDTLGVGTFGKVKIGEHQL--KVAVKILNKI-RSL-GIKREIQNLK--LHPHIIKLYQVIPT-DFFMVMEYVSGGELFDYIC--KHR-VE--EARRLFQQILSAVDYCHRHMVVHRDLKPENVLLA-HMNAKIADFGLSNMMSGE-RTSCSP-----NYTAPEVISGRLAGPEVDIWSCGVILYALLC-GTLPF-----DVPTF-KIRG-GY-IP--ER-SVATLLMHMLQVDPLKRATIKDIREH
NuaK2        YEFLETLGKGTYGKVKKARES---LVAIKSIRKI-KDE-MIRREIEIMS--SHPHIIAIHEVFSS-KIVIVMEYASRGDLYDYIS--ERQ-LS--EARHFFRQIVSAVHYCHQNRVVHRDLKLENILLA-NGNIKIADFGLSNLYHGK-QTFCSP-----LYASPEIVNGKPTGPEVDSWSLGVLLYILVH-GTMPF-----DHKIV-QISN-GR-EP--PS-DCLGLIRWLLMVNPTRRATLEDVASH
NuaK1        YELQETLGKGTYGKVKRATERF--VVAIKSIRKI-KDE-VIRREIEIMS--SHPHIISIYEVFKD-KIVIIMEYASKGELYDYIS--ERR-LS--ETRHFFRQIVSAVHYCHKNGVVHRDLKLENILLD-NCNIKIADFGLSNLYQDK-QTFCSP-----LYASPEIVNGRPRGPEVDSWALGVLLYTLVY-GTMPF-----DHKNI-QISS-GR-EP--TS-DARGLIRWMLMVNPDRRATIEDIANH
MARK4        YRLLRTIGKGNFAKVKLARHIL--EVAIKIIDQL--NP-QLFREVRIMK--GHPNIVKLFEVIEK-TLYLVMEYASAGEVFDYLV--SHR-MK--EARAKFRQIVSAVHYCHQKNIVHRDLQAENLLLA-EANIKIADFGFSNEFTGS-DTFCSP-----PYAAPELFQGKKDGPEVDIWSLGVILYTLVS-GSLPF-----DLKER-RVLR-GR-VP--FT-DCESILRRFLVLNPAKRCTLEQIMKD
MARK3        YRLLKTIGKGNFAKVKLARHIL--EVAIKIIDQL--NP-QLFREVRIMK--IHPNIVKLFEVIQK-TLYLIMEYASGGKVFDYLV--AHR-MK--EARSKFRQIVSAVQYCHQKRIVHRDLKAENLLLA-DMNIKIADFGFSNEFTGG-DTFCSP-----PYAAPELFQGKKDGPEVDVWSLGVILYTLVS-GSLPF-----DLKER-RVLR-GR-IP--FT-DCENLLKRFLVLNPIKRGTLEQIMKD
MARK2        YRLLKTIGKGNFAKVKLARHIL--EVAVKIIDQL--NS-QLFREVRIMK--VHPNIVKLFEVIEK-TLYLVMEYASGGEVFDYLV--AHR-MK--EARAKFRQIVSAVQYCHQKFIVHRDLKAENLLLA-DMNIKIADFGFSNEFTGN-DTFCSP-----PYAAPELFQGKKDGPEVDVWSLGVILYTLVS-GSLPF-----DLKER-RVLR-GR-IP--FT-DCENLLKKFLILNPSKRGTLEQIMKD
MARK1        YRLQKTIGKGNFAKVKLARHVL--EVAVKIIDQL--NP-QLFREVRIMK--IHPNIVKLFEVIEK-TLYLVMEYASGGEVFDYLV--AHR-MK--EARAKFRQIVSAVQYCHQKYIVHRDLKAENLLLG-DMNIKIADFGFSNEFTGN-DTFCSP-----PYAAPELFQGKKDGPEVDVWSLGVILYTLVS-GSLPF-----DLKER-RVLR-GR-IP--FT-DCENLLKKLLVLNPIKRGSLEQIMKD
QSK          YEIDRTIGKGNFAVVKRATHLV--KVAIKIIDQL--DE-KIFREVQIMK--MHPHIIRLYQVMER-MIYLVTEYASGGEIFDHLV--AHR-MA--EARRKFKQIVTAVYFCHCRNIVHRDLKAENLLLA-NLNIKIADFGFSNLFTGQ-KTWCSP-----PYAAPELFEGKEDGPKVDIWSLGVVLYVLVC-GALPF-----DLQNR-RVLS-GR-IP--FT-ECEHLIRHMLVLDPNKRLSMEQICKH
QIK          YDIEGTLGKGNFAVVKLGRHRI--EVAIKIIDQL--DA-EIYREVQIMK--MHPHIIKLYQVMKS-MLYLVTEYAKNGEIFDYLA--NHR-LN--EARRKFWQILSAVDYCHGRKIVHRDLKAENLLLN-NMNIKIADFGFGNFFKGE-ATWCSP-----PYAAPEVFEGQQEGPQLDIWSMGVVLYVLVC-GALPF-----DLPIR-RVLE-GR-IP--YE-DCEHLIRRMLVLDPSKRLTIAQIKEH
SIK          YDIERTLGKGNFAVVKLARHRV--QVAIKIIDRL--DS-EIYREVQLMK--LHPHIIKLYQVMKD-MLYIVTEFAKNGEMFDYLT--SNH-LS--EARKKFWQILSAVEYCHDHHIVHRDLKTENLLLG-NMDIKLADFGFGNFYKGE-STWCSP-----PYAAPEVFEGKEEGPQLDIWSLGVVLYVLVC-GSLPF-----DLPTR-RVLE-GR-IP--FQ-DCESLIRRMLVVDPARRITIAQIRQH
Domain2_SPEG YTFLEEKARGRFGVVRACRENA--TFVAKIVPAEGK---RVLQEYEVLR--THERIMSLHEAYPR-YLVLIAESCGNRELLCGLS--DRR-YS--EVATYMVQLLQGLDYLHGHHVLHLDIKPDNLLLP-DNALKIVDFGSAQPYNQA-GHRTTL-----EFMAPEMVKGEPIGSATDIWGAGVLTYIMLS-GRSPF----EPE-TA-IVGG-RAF-QLYPQ-SATLFLRKVLSVHPWSRPSLQDCLAH
SgK494       LKILGLVAKGSFGTVLKVLDCT--VFAVKVVPKVLQRD-Q-KEEVSIQR--QHPFVHSLGDSWKR-HLFIMCSYCST-DLYSLWS--AVC-FP--EIRLFAAELVLVLCYLHDLGIMHRDVKMENILLE-RGHLKLTDFGLSRHVPGA-YTICTL-----QYMAPEVLSGGPYNHAADWWSLGVLLFSLAT-GKFPV----AEVAMA-VTHS-DIP----AQ-GLSLLLHELLCQNPLHRLRYHHFQVH
PLK4         FKVGNLLGKGSFAGVYRAESIH--EVAIKMIDAMYKAG-QVKNEVKIHC--QHPSILELYNYFSN-YVYLVLEMCHNGEMNRYLK--NRP-FS--EARHFMHQIITGMLYLHSHGILHRDLTLSNLLLR-NMNIKIADFGLATQLKPH-YTLCTP-----NYISPEIATRSAHGLESDVWSLGCMFYTLLI-GRPPF----TDN-TN-VVLA-DMP----TI-EAKDLIHQLLRRNPADRLSLSSVLDH
PLK1         YVRGRLLSKGGFAKCFEISDAD--VFAGKIVPLLLKPH-EMSMEISIHR--SHQHVVGFHGFFND-FVFVVLELCRRRSLLELHK--RRA-LT--EARYYLRQIVLGCQYLHRNRVIHRDLKLGNLFLE-DLEVKIGDFGLATKVEDG-KTLCTP-----NYIAPEVLSKKGHSFEVDVWSIGCIMYTLLV-GKPPF----TSE-TL-IKKN-EIP----KP-VAASLIQKMLQTDPTARPTINELLND
PLK2         YCRGKVLGKGGFAKCYEMTDLT--VYAAKIIPRVAKPH-EIDKEIELHR--IHKHVVQFYHYFKE-NIYILLEYCSRRSMAHILK--ARV-LT--EVRYYLRQIVSGLKYLHEQEILHRDLKLGNFFIE-AMELKVGDFGLAARLELE-RTICTP-----NYLSPEVLNKQGHGCESDIWALGCVMYTMLL-GRPPF----TTE-TR-IREA-RMP----SA-PAKHLIASMLSKNPEDRPSLDDIIRH
PLK3         YLKGRLLGKGGFARCYEATDTE--AYAVKVIPRVAKPH-EILNEIELHR--DHRHIVRFSHHFAD-NIYIFLELCSRKSLAHIWK--ART-LL--EVRYYLRQILSGLKYLHQRGILHRDLKLGNFFIE-NMELKVGDFGLAARLEPE-KTICTP-----NYVAPEVLLRQGHGPEADVWSLGCVMYTLLC-GSPPF----TAE-TR-IKQV-HLP----AL-PARQLLAAILRASPRDRPSIDQILRH
YANK1        FEILRAIGKGSFGKVCIVQKND--MYAMKYMNKCVER--RVFKELQIMQ--GHPFLVNLWYSFEE-DMFMVVDLLLGGDLRYHLQ--QNH-FK--EVKLFICELVMALDYLQNQRIIHRDMKPDNILLE-HGHVHITDFNIAAMLPET-TTMATK-----PYMAPEMF--SSYSFAVDWWSLGVTAYELLR-GRRPY----SSKEIH-FETT-VYP----SQ-EMVSLLKKLLEPNPDQRFSQSDVQNF
YANK3        FQILRAIGKGSFGKVCIVQKRD--MYAMKYMNQCIER--RVFRELEILQ--EHVFLVNLWYSFEE-DMFMVVDLLLGGDLRYHLQ--QNQ-FS--EVRLYICEMALALDYLRGQHIIHRDVKPDNILLE-RGHAHLTDFNIATIIKGE-TALATK-----PYMAPEIF--HSYSFEVDWWSVGVMAYELLR-GWRPY----SSESLQ-FSTV-SYV----PK-EMVALLRKLLTVNPEHRLSSQDVQAA
YANK2        FQILRAIGKGSFGKVCIVQKRD--MYAMKYMNKCIER--RVFRELQIMQ--GHPFLVNLWYSFEE-DMFMVVDLLLGGDLRYHLQ--QNH-FT--EVKLYICELALALEYLQRYHIIHRDIKPDNILLE-HGHVHITDFNIATVVKAE-SSMATK-----PYMAPEVF--QVYSYPVDWWSLGITAYELLR-GWRPY----SVDEIN-FKVE-RYS----SK-GMVALLRKLLTKDPESRVSSHDIQSV
BARK1        FSVHRIIGRGGFGEVYGCRKAD--MYAMKCLDRIKMK--TALNERIMLS---CPFIVCMSYAFPD-KLSFILDLMNGGDLHYHLS--QHV-FS--EMRFYAAEIILGLEHMHNRFVVYRDLKPANILLE-HGHVRISDLGLACDFSKK-HASVTH-----GYMAPEVL--QKYDSSADWFSLGCMLFKLLR-GHSPF----QH--DH-TLTM-ALP----DP-ELRSLLEGLLQRDVNRRLGCQEVKES
BARK2        FSVHRIIGRGGFGEVYGCRKAD--MYAMKCLDRIKMK--TALNERIMLS---CPFIVCMTYAFPD-KLCFILDLMNGGDLHYHLS--QHV-FS--EMRFYATEIILGLEHVHNRFVVYRDLKPANILLE-HGHARISDLGLACDFSKK-HASVTH-----GYMAPEVL--QKYDSSADWFSLGCMLFKLLR-GHSPF----QH--DH-TLTV-NLP----DP-ELKSLLEGLLQRDVSKRLGCQEVKEH
GPRK7        FTEFRVLGKGGFGEVCAVQVKN--MYACKKLDRLKKK--KALLEKEILE---SPFIVSLAYAFKT-HLCLVMSLMNGGDLKFHIY--NVG-LD--MVIFYSAQIACGMLHLHELGIVYRDMKPENGLLD-LGNCRLSDLGLAVEMKGG-TQRATN-----GYMAPEIL--MEYSYPVDWFAMGCSIYEMVA-GRTPF----DYV-SE-TLQD-EFQ--H-DE-EAKDICRLFLAKKPEQRLRSDDPRKH
RHOK         FLDFRVLGKGGFGEVSACQMKA--LYACKKLNRLKKR--QAMVEKKILM---SRFIVSLAYAFKA-DLCLVMTIMNGGDIRYHIY--NVG-FP--EALFYTAQIICGLEHLHQRRIVYRDLKPENVLLN-DGNVRISDLGLAVELLDG-KGYATP-----GFMAPELL--QGYDFSVDYFALGVTLYEMIA-ARGPF----ARV-EK-IISE-PYP----DQ-ASKDFCEALLEKDPEKRLGFDKLRAH
GPRK6        FRQYRVLGKGGFGEVCACQVRA--MYACKKLERIKKR--AALNEKQILE---SRFVVSLAYAYKD-ALCLVLTLMNGGDLKFHIY--HMG-FP--EAVFYAAEICCGLEDLHRERIVYRDLKPENILLD-HGHIRISDLGLAVHVPEG-KGRVTV-----GYMAPEVV--KNYTFSPDWWALGCLLYEMIA-GQSPF----QRI-KE-VKEV-PYS----EP-QARSLCSQLLCKDPAERLGCREVKEH
GPRK5        FRQYRVLGKGGFGEVCACQVRA--MYACKRLERIKKR--SALNEKQILE---SQFVVNLAYAYKD-ALCLVLTIMNGGDLKFHIY--NMG-FE--EALFYAAEILCGLEDLHRENTVYRDLKPENILLD-YGHIRISDLGLAVKIPEG-RGRVTV-----GYMAPEVL--NNYGLSPDYWGLGCLIYEMIE-GQSPF----GRV-KE-VLET-EYS----HE-EAKSICKMLLTKDAKQRLGCAEVKRH
GPRK4        FRHYRVLGKGGFGEVCACQVRA--MYACKKLQRIKKR--AALNEKRILE---SRFVVSLAYAYKD-ALCLVLTIMNGGDLKFHIY--NLG-FD--EAVFYAAELCCGLEDLQRERIVYRDLKPENILLD-RGHIRISDLGLATEIPEG-RGRVTV-----GYMAPEVV--NNYTFSPDWWGLGCLIYEMIQ-GHSPF----KYV-KE-IKND-TYS----EE-DAKSICRMLLTKNPSKRLGCAGVKQH
MAST3        FETIKLISNGAYGAVYLVRHRD--RFAIKKINNLILR--QVFVERDILT---NPFVVSMFCSFRR-HLCMVMEYVEGGDCATLLK--NMP-LP--VARLYFAETVLALEYLHNYGIVHRDLKPDNLLIS-LGHIKLTDFGLSKIGLAR-KQVCTP-----EYIAPEVI--FRYGKPVDWWAMGVVLYEFLV-GCVPF----GDE-LG-VVSD-EWPEGD-EA-DAQDLITRLLRQSPLDRLGTHEVKQH
MAST1        FDTIKLISNGAYGAVYLVRHRD--RFAMKKINNLILR--QAFVERDILT---NPFVVGMFCSFRR-HLCMVMEYVEGGDCATLLK--NIA-LP--VARMYFAETVLALEYLHNYGIVHRDLKPDNLLIS-MGHIKLTDFGLSKMGLAR-KQVCTP-----EYIAPEVI--LRYGKPVDWWAMGIILYEFLV-GCVPF----GDE-LG-VISD-DWPEGD-ET-EAQLLISSLLQTNPLVRLGAFEVKQH
MAST2        FETIKLISNGAYGAVFLVRHKS--RFAMKKINNLILR--QAFVERDILT---NPFVVSMFCSFKR-HLCMVMEYVEGGDCATLLK--NIA-LP--VVRLYFAETVLALEYLHNYGIVHRDLKPDNLLIS-MGHIKLTDFGLSKIGLAR-KQVCTP-----EYIAPEVI--LRYGKPVDWWAMGIILYEFLV-GCVPF----GDE-LG-VISD-EWPEGD-EP-DAQDLTSKLLHQNPLERLGTYEVKQH
MAST4        FETIKLISNGAYGAVYFVRHKE--RFAMKKINNLILR--QAFVERDILT---NPFVVSMYCSFRR-HLCMVMEYVEGGDCATLMK--NMP-LP--VARMYFAETVLALEYLHNYGIVHRDLKPDNLLVS-MGHIKLTDFGLSKVGLAR-KQVCTP-----EYIAPEVI--LRYGKPVDWWAMGIILYEFLV-GCVPF----GDE-LG-VISD-EWPEKD-E----------------------------
PDK1         FKFGKILGEGSFSTVVLARELA--EYAIKILEHIIKE--PVTRERDVMS---HPFFVKLYFTFDE-KLYFGLSYAKNGELLKYIR--KIS-FD--ETRFYTAEIVSALEYLHGKGIIHRDLKPENILLE-DMHIQITDFGTAKVLSSK-NSFVTA-----QYVSPELL--TEACKSSDLWALGCIIYQLVA-GLPPF----AGL-IQ-IIKL-EFP----EP-KARDLVEKLLVLDATKRLGCGPLKAH
CRIK         FEVRSLVGCGHFAEVQVVREKA--IYAMKVMKALLAQ--SFEEERNILS---SPWIPQLQYAFKN-HLYLVMEYQPGGDLLSLLN--RYQ-LD--EIQFYLAELILAVHSVHLMGYVHRDIKPENILVR-TGHIKLVDFGSAAKMNNK-KLPITP-----DYMAPEVL--TVYGLDCDWWSVGVIAYEMIY-GRSPF----EGR-TN-IMNFQFFP-DD-PS-DFLDLIQSLLC-GQKERLKF--LCCH
ROCK2        YDVVKVIGRGAFGEVQLVRHKA--VYAMKLLSEMIKR--AFWEERDIMA---SPWVVQLFYAFDR-YLYMVMEYMPGGDLVNLMS--NY--VP--EAKFYTAEVVLALDAIHSMGLIHRDVKPDNMLLK-HGHLKLADFGTCMKMDTG-DTAVTP-----DYISPEVL--KSYGRECDWWSVGVFLYEMLV-GDTPF----ADG-TS-IMDHKSFP-ED-AK-HAKNLICAFLT-DREVRLGREEIRQH
ROCK1        YEVVKVIGRGAFGEVQLVRHKS--VYAMKLLSEMIKR--AFWEERDIMA---SPWVVQLFYAFDR-YLYMVMEYMPGGDLVNLMS--NY--VP--EARFYTAEVVLALDAIHSMGFIHRDVKPDNMLLK-SGHLKLADFGTCMKMNEG-DTAVTP-----DYISPEVL--KSYGRECDWWSVGVFLYEMLV-GDTPF----ADG-TS-IMNHKSFP-DD-NK-EAKNLICAFLT-DREVRLGREEIKRH
DMPK1        FEILKVIGRGAFSEVAVVKMKQ--VYAMKIMNDMLKR--SFREERDVLV---RRWITQLHFAFEN-YLYLVMEYYVGGDLLTLLS--KFR-IP--AARFYLAEIVMAIDSVHRLGYVHRDIKPDNILLR-CGHIRLADFGSCLKLRDG-LVAVTP-----DYLSPEIL--QAYGPECDWWALGVFAYEMFY-GQTPF----ADE-TG-IVHYKHLPLVD-EE-EARDFIQRLLC-PPETRLGRGDFRTH
DMPK2        FEILKVIGRGAFGEVTVVRQRD--IFAMKMLHEMLKR--AFREERDVLV---SRWVTTLHYAFEE-YLYLVMDYYAGGDLLTLLS--RFR-LP--PAQFYLAEMVLAIHSLHQLGYVHRDVKPDNVLLV-NGHIRLADFGSCLRLNNG-SVAVTP-----DYISPEIL--QAYGPQCDWWSLGVCAYELLF-GETPF----AEE-TG-IMNHEHFPPDV-PA-SAQDLIRQLLC-RQEERLGRDDFRNH
MRCKb        FEIIKVIGRGAFGEVAVVKMKN--IYAMKILNEMLKR--AFREERDVLV---CQWITALHYAFEN-HLYLVMDYYVGGDLLTLLS--KFK-LP--EARFYIGEMVLAIDSIHQLHYVHRDIKPDNVLLV-NGHIRLADFGSCLKMNDG-SVAVTP-----DYISPEIL--QAYGPECDWWSLGVCMYEMLY-GETPF----AEE-TG-IMNHERFPSHV-TE-EAKDLIQRLIC-SRERRLGQEDFKKH
MRCKa        FEILKVIGRGAFGEVAVVKLKN--VFAMKILNEMLKR--AFREERDVLV---NKWITTLHYAFDN-NLYLVMDYYVGGDLLTLLS--KFR-LP--EARFYLAEMVIAIDSVHQLHYVHRDIKPDNILMM-NGHIRLADFGSCLKLMDG-SVAVTP-----DYISPEIL--QAYGPECDWWSLGVCMYEMLY-GETPF----AEE-TG-IMNHKRFPAQV-TE-NAKDLIRRLIC-SREHRLGQEDFKKH
NDR2         FESLKVIGRGAFGEVRLVQKKD--IYAMKILRDMLEK--AIRAERDILV---GAWVVKMFYSFKR-NLYLIMEFLPGGDMMTLLM--KKT-LT--ETQFYISETVLAIDAIHQLGFIHRDIKPDNLLLA-KGHVKLSDFGLCTGLKNR-YSTVTP-----DYIAPEVF--MQYNKLCDWWSLGVIMYEMLI-GYPPF----SEE-TR-VMNWKTFPPEV-PE-KAKDLILRFCI-DSENRIGNEEIKGH
NDR1         FESLKVIGRGAFGEVRLVQKKD--VYAMKILRDMLEK--GIRAERDILV---SLWVVKMFYSFKL-NLYLIMEFLPGGDMMTLLM--KKT-LT--ETQFYIAETVLAIDSIHQLGFIHRDIKPDNLLLS-KGHVKLSDFGLCTGLKNR-FSTVTP-----DYIAPEVF--MQYNKLCDWWSLGVIMYEMLI-GYPPF----SEE-TK-VMNWKTFPPEV-PE-KAKDLILRFCC-EWEHRIGAEEIKSN
LATS2        FVKIKTLGIGAFGEVCLACKVD--LYAMKTLRDVLNR--AVKAERDILA---NEWVVKLYYSFKD-SLYFVMDYIPGGDMMSLLI--RMV-FP--EARFYIAELTLAIESVHKMGFIHRDIKPDNILIL-DGHIKLTDFGLCTGFRHQ-HSLVTP-----NYIAPEVL--LRYTQLCDWWSVGVILFEMLV-GQPPF----APE-TL-VINWETIPAQV-KP-EARDLITKLCC-SADHRLGRDDLKAH
LATS1        FVKIKTLGIGAFGEVCLARKVD--LYATKTLRDVLLR--AVKAERDILA---NEWVVRLYYSFKD-NLYFVMDYIPGGDMMSLLI--RMI-FP--EARFYIAELTCAVESVHKMGFIHRDIKPDNILIR-DGHIKLTDFGLCTGFRHQ-HSLVTP-----NYIAPEVL--LRYTQLCDWWSVGVILFEMLV-GQPPF----AQE-TM-VINWQSIPPQA-KP-EASDLIIKLCR-GPEDRLGKDEIKAH
MSK2         FELLKVLGTGAYGKVFLVRKAG--LYAMKVLRALVQRA-ETRTERSVLE--LAPFLVTLHYAFDA-KLHLILDYVSGGEMFTHLY--QRY-FK--EVRVYGGEIVLALEHLHKLGIIYRDLKLENVLLS-EGHIVLTDFGLSKEFLEE-FSFCTI-----EYMAPEIIR-SKHGKAVDWWSLGILLFELLT-GASPF----LEN-TA-ILKC-SFP----PP-VAQDLLQRLLCKDPKKRLGAQEVRNH
MSK1         FELLKVLGTGAYGKVFLVRKIS--LYAMKVLKTIVQKA-ETRTERQVLE--HSPFLVTLHYAFET-KLHLILDYINGGELFTHLS--QRR-FT--EVQIYVGEIVLALEHLHKLGIIYRDIKLENILLS-NGHVVLTDFGLSKEFVDE-YSFCTI-----EYMAPDIVRGGDHDKAVDWWSLGVLMYELLT-GASPF----VDN-SA-ILKS-EYP----QA-LAKDLIQRLLMKDPKKRLGCDEIKEH
RSK3         FELLKVLGQGSFGKVFLVRKVT--LYAMKVLKTL--KV-VTKMERDILA--DHPFVVKLHYAFEG-KLYLILDFLRGGDLFTRLS--KEM-FT--EVKFYLAELALGLDHLHSLGIIYRDLKPENILLE-EGHIKLTDFGLSKEAIHE-YSFCTV-----EYMAPEVV--NRHSHSADWWSYGVLMFEMLT-GSLPF----GKE-TT-ILKA-KMP----QT-EAQSLLRALFKRNPANRLGSEEIKRH
RSK4         FELLKVLGQGSFGKVFLVRKKT--LYAMKVLKSL--KV-VTKMERDILV--EHPFIVKLHYAFEG-KLYLILDFLRGGDVFTRLS--KEL-FT--EVKFYLAELALALDHLHQLGIVYRDLKPENILLE-IGHIKLTDFGLSKESVQE-YSFCTV-----EYMAPEVV--NRHSQSADWWSYGVLMFEMLT-GTLPF----GKE-TN-ILKA-KMP----QA-EAQSLLRMLFKRNPANRLGSEEIKRH
RSK2         FELLKVLGQGSFGKVFLVKKIS--LYAMKVLKTL--KV-VTKMERDILV--EHPFIVKLHYAFEG-KLYLILDFLRGGDLFTRLS--KEM-FT--EVKFYLAELALALDHLHSLGIIYRDLKPENILLE-EGHIKLTDFGLSKESIHE-YSFCTV-----EYMAPEVV--NRHTQSADWWSFGVLMFEMLT-GTLPF----GKE-TT-ILKA-KMP----QP-EAQSLLRMLFKRNPANRLGAEEIKRH
RSK1         FELLKVLGQGSYGKVFLVRKVK--LYAMKVLKTL--KV-VSKMERDILA--EHPFIVKLHYAFEG-KLYLILDFLRGGDLFTRLS--KEM-FT--EVKFYLAELALALDHLHSLGIIYRDLKPENILLE-EGHIKITDFGLSKEAIHD-YSFCTI-----EYMAPEVV--NRHTQSADWWSFGVLMFEMLT-GSLPF----GKE-TA-ILKA-KMP----QG-EAQSLLRALFKRNPCNRLGAEEIKRH
p70S6Kb      FELLRVLGKGGYGKVFQVRKVQ--IYAMKVLRKIVRNA-ATRAERNILE--SHPFIVELAYAFGG-KLYLILECLSGGELFTHLE--REI-FL--EACFYLAEITLALGHLHSQGIIYRDLKPENIMLS-QGHIKLTDFGLCKESIEG-HTFCTI-----EYMAPEIL--VRHNRAVDWWSLGALMYDMLT-GSPPF----AEK-TD-IIRG-KLP----PP-DARDLVKKFLKRNPSQRIGGADVQRH
p70S6K       FELLRVLGKGGYGKVFQVRKVT--IFAMKVLKMIVRNA-ATKAERNILE--EHPFIVDLIYAFGG-KLYLILEYLSGGELFMQLE--REI-FM--EACFYLAEISMALGHLHQKGIIYRDLKPENIMLH-QGHVKLTDFGLCKESIDG-HTFCTI-----EYMAPEIL--MRHNRAVDWWSLGALMYDMLT-GAPPF----GEK-TD-ILKC-KLP----PQ-EARDLLKKLLKRNAASRLGAGEVQAH
AKT3         FDYLKLLGKGTFGKVILVREKA--YYAMKILKVIIAK--ATLTESRV-L--KHPFLTSLKYSFKD-RLCFVMEYVNGGELFFHLS--REV-FS--ETRFYGAEIVSALDYLHSGKIVYRDLKLENLMLK-DGHIKITDFGLCKEGIDA-KTFCTP-----EYLAPEVL--EDYGRAVDWWGLGVVMYEMMC-GRLPF----NQK-LE-ILME-DFP----RS-DAKSLLSGLLIKDPNKRLGGKEIMRH
AKT2         FDYLKLLGKGTFGKVILVREKA--YYAMKILRVIIAK--ATVTESRV-L--QHPFLTALKYAFHD-RLCFVMEYANGGELFFHLS--REV-FT--EARFYGAEIVSALEYLHSRDVVYRDIKLENLMLK-DGHIKITDFGLCKEGIDG-KTFCTP-----EYLAPEVL--EDYGRAVDWWGLGVVMYEMMC-GRLPF----NQR-LE-ILME-EFP----RP-EAKSLLAGLLKKDPKQRLGGKEVMEH
AKT1         FEYLKLLGKGTFGKVILVKEKA--YYAMKILKVIVAK--ATLTENRV-L--QHPFLTALKYSFHD-RLCFVMEYANGGELFFHLS--REV-FS--EARFYGAEIVSALDYLHSKNVVYRDLKLENLMLK-DGHIKITDFGLCKEGIDG-KTFCTP-----EYLAPEVL--EDYGRAVDWWGLGVVMYEMMC-GRLPF----NQK-LE-ILME-EFP----RP-EAKSLLSGLLKKDPKQRLGGKEIMQH
SGK2         FDFLKVIGKGNYGKVLLAKRKS--FYAVKVLQSILKK--SIMAERSVLL--KHPFLVGLRYSFPE-KLYFVLDYVNGGELFFHLQ--RER-FL--EARFYAAEVASAIGYLHSLNIIYRDLKPENILLC-QGHVVLTDFGLCKEGVPE-STFCTP-----EYLAPEVL--RKYDRAVDWWCLGAVLYEMLH-GLPPF----SQQ-ME-ILHQ-PIP----GV-AACDLLQSLLHKDQRQRL-GLEIKNH
SGK3         FDFLKVIGKGSFGKVLLAKRKL--FYAVKVLQIVLNR--KIMAERNVLL--KHPFLVGLHYSFTE-KLYFVLDFVNGGELFFHLQ--RES-FP--EARFYAAEIASALGYLHSIKIVYRDLKPENILLS-VGHVVLTDFGLCKEGIIS-TTFCTP-----EYLAPEVI--RKYDNTVDWWCLGAVLYEMLY-GLPPF----CRE-MD-ILHK-PLR----PL-TAWSILEELLEKDRQNRL-GLEIQNH
SGK          FHFLKVIGKGSFGKVLLARHKA--FYAVKVLQAILKK--KIMSERNVLL--KHPFLVGLHFSFAD-KLYFVLDYINGGELFYHLQ--REC-FL--EARFYAAEIASALGYLHSLNIVYRDLKPENILLS-QGHIVLTDFGLCKENIHN-STFCTP-----EYLAPEVL--HKYDRTVDWWCLGAVLYEMLY-GLPPF----SRE-MD-ILNK-PLK----PN-SARHLLEGLLQKDRTKRL-GMEIKSH
PKN3         FRCLAVLGRGHFGKVLLVQFKG--YYAIKALKEVLSR--ELYCEKRILE--AHPFLLSLLVCFSS-HARFVTEFVPGGDLMMQIH--EDV-FP--EARFYVACVVLGLQFLHEKKIIYRDLKLDNLLLA-QGFLKIADFGLCKEGIFG-STFCTP-----EFLAPEVL--TQYTQAVDWWALGVLLYEMLV-GECPF----GDE-VD-IVNM-DYP----GV-QGLEFIQKLLQKCPEKRLGAEEIKVQ
PKN1         FKFLAVLGRGHFGKVLLSEFRP--LFAIKALKDIVAR--ELMCEKRILA--AHPFLVNLFGCFPE-HVCFVMEYSAGGDLMLHIH--SDV-FS--EAIFYSACVVLGLQFLHEHKIVYRDLKLDNLLLT-EGYVKIADFGLCKEGMYG-STFCTP-----EFLAPEVL--TDYTRAVDWWGLGVLLYEMLV-GESPF----GDE-VD-IVND-EYP----RA-EAIGIMRRLLRRNPERRLGSEDVKKQ
PKN2         FRCCAVLGRGHFGKVLLAEYKN--MFAIKALKDIVAR--DLMCEKRIFE--THPFLVNLFACFKE-HVCFVMEYAAGGDLMMHIH--TDV-FS--EAVFYAACVVLGLQYLHEHKIVYRDLKLDNLLLT-EGFVKIADFGLCKEGMYG-STFCTP-----EFLAPEVL--TEYTRAVDWWGLGVLIYEMLV-GESPF----GDE-VD-IVND-EYP----RT-EAISIMRRLLRRNPERRLGAEDVKKH
PKCz         FDLIRVIGRGSYAKVLLVRLKK--IYAMKVVKLVHDD--DVQTEKHVFE--QNPFLVGLHSCFTS-RLFLVIEYVNGGDLMFHMQ--RQK-LP--EARFYAAEICIALNFLHERGIIYRDLKLDNVLLA-DGHIKLTDYGMCKEGLPG-STFCTP-----NYIAPEIL--RGYGFSVDWWALGVLMFEMMA-GRSPF----MNY-LQ-ILEK-PIP----RV-KASHVLKGFLNKDPKERLGCSDIKSH
PKCi         FDLLRVIGRGSYAKVLLVRLKK--IYAMKVVKLVNDD--DVQTEKHVFE--QHPFLVGLHSCFES-RLFFVIEYVNGGDLMFHMQ--RQK-LP--EARFYSAEISLALNYLHERGIIYRDLKLDNVLLS-EGHIKLTDYGMCKEGLPG-STFCTP-----NYIAPEIL--RGYGFSVDWWALGVLMFEMMA-GRSPF----QNY-LQ-ILEK-QIP----RV-KAASVLKSFLNKDPKERLGCADIQGH
PKCd         FIFHKVLGKGSFGKVLLGELKG--YFAIKALKVVLID--ETMVEKRVLT--LNPFLTHLICTFKD-HLFFVMEFLNGGDLMYHIQ--DKR-FE--LATFYAAEIMCGLQFLHSKGIIYRDLKLDNVLLR-DGHIKIADFGMCKENIGE-STFCTP-----DYIAPEIL--QGYTFSVDWWSFGVLLYEMLI-GQSPF----GDE-LE-IRVD-TYP----RK-ESKDILEKLFEREPTKRLGVGNIKIH
PKCt         FILHKMLGKGSFGKVFLAEFKK--FFAIKALKVVLMD--ETMVEKRVLS--LHPFLTHMFCTFKE-NLFFVMEYLNGGDLMYHIQ--SCK-FD--LATFYAAEIILGLQFLHSKGIVYRDLKLDNILLK-DGHIKIADFGMCKENMGD-NTFCTP-----DYIAPEIL--LGYNHSVDWWSFGVLLYEMLI-GQSPF----GQE-LH-IRMD-NYP----RK-EAKDLLVKLFVREPEKRLGVGDIRQH
PKCg         FSFLMVLGKGSFGKVMLAERRG--LYAIKILKVIVQD--DTLVEKRVLA--LPHFLTQLHSTFPD-RLYFVMEYVTGGDLMYHIQ--QLK-FK--EAAFYAAEIAIGLFFLHNQGIIYRDLKLDNVMLA-EGHIKITDFGMCKENVPG-RTFCTP-----DYIAPEII--AYYGKSVDWWSFGVLLYEMLA-GQPPF----GEE-LQ-IMEQ-TYP----KR-EAVAICKGFLTKHPGKRLGSPTIRAH
PKCa         FNFLMVLGKGSFGKVMLADRKG--LYAIKILKVVIQD--ETMVEKRVLA--LPPFLTQLHSCFVD-RLYFVMEYVNGGDLMYHIQ--QVK-FK--EAVFYAAEISIGLFFLHKRGIIYRDLKLDNVMLS-EGHIKIADFGMCKEHMDG-RTFCTP-----DYIAPEII--AYYGKSVDWWAYGVLLYEMLA-GQPPF----GEE-LQ-IMEH-NYP----KK-EAVSICKGLMTKHPAKRLGCRDVREH
PKCb         FNFLMVLGKGSFGKVMLSERKG--LYAVKILKVVIQD--ETMVEKRVLA--LPPFLTQLHSCFMD-RLYFVMEYVNGGDLMYHIQ--QVR-FK--EAVFYAAEIAIGLFFLQSKGIIYRDLKLDNVMLS-EGHIKIADFGMCKENIDG-KTFCTP-----DYIAPEII--AYYGKSVDWWAFGVLLYEMLA-GQAPF----GEE-LQ-IMEH-NYP----KK-EAVAICKGLMTKHPGKRLGCRDIKEH
PKCh         FEFIRVLGKGSFGKVMLARVKE--LYAVKVLKVILQD--ETMTEKRILS--LHPFLTQLFCCFPD-RLFFVMEFVNGGDLMFHIQ--KSR-FD--EARFYAAEIISALMFLHDKGIIYRDLKLDNVLLH-EGHCKLADFGMCKEGING-ATFCTP-----DYIAPEIL--QEYGPAVDWWAMGVLLYEMLC-GHAPF----AED-LE-ILND-EYP----TE-DATGILKSFMTKNPTMRLGSHAILRH
PKCe         FNFIKVLGKGSFGKVMLAELKG--VYAVKVLKVILQD--DTMTEKRILA--LHPYLTQLYCCFKD-RLFFVMEYVNGGDLMFQIQ--RSK-FD--ESRFYAAEVTSALMFLHQHGVIYRDLKLDNILLA-EGHCKLADFGMCKEGING-TTFCTP-----DYIAPEIL--QEYGPSVDWWALGVLMYEMMA-GQPPF----ADD-LE-ILHD-DYP----VK-EAVSILKAFMTKNPHKRLGCDAIKQH
PKG1         FNIIDTLGVGGFGRVELVQLKSK-TFAMKILKHIVDT--EIRSEKQIMQ---SDFIVRLYRTFSK-YLYMLMEACLGGELWTILR--DRS-FE--DTRFYTACVVEAFAYLHSKGIIYRDLKPENLILH-RGYAKLVDFGFAKK-IFG-WTFCTP-----EYVAPEII--LNHDISADYWSLGILMYELLT-GSPPF----GPK-TN-ILRGIMFP----KK-NAANLIKKLCRDNPSERLGNKDIQKH
PKG2         LEIIATLGVGGFGRVELVKVKN--AFAMKCIRHIVDT--EVYSEKRILE---SPFIVKLYRTFNK-YVYMLLEACLGGELWSILR--DRS-FD--ESKFCVACVTEAFDYLHRLGIIYRDLKPENLILA-EGYLKLVDFGFAKK-ISG-WTFCTP-----EYVAPEVI--LNHDFSVDFWSLGILVYELLT-GNPPF----GVM-TN-ILKGIKFP----RR-RPEDLIRRLCRQNPTERLGNNDIKKH
PRKY         CDALVTMGTGTFGRVHLVKEKT--FFALKVMSDVIRR--QVHNEKSVLK---HPFLIRLFWTWER-FLYMLMEYVPGGELFSYLR--NRH-FS--SGLFYSAEIICAIEYLHSKEIVYRDLKPENILLR-DGHIKLTDFGFAKK-L-V-WTLCTP-----EYLAPEVI--QSHGRAVDWWALGILIFEMLS-GFPPF----DDG-IQ-ILAG-KFP----R----------------------------
PRKX         FDTLATVGTGTFGRVHLVKEKT--FFALKVMSDVIRL--QVHNEKSVLK---HPFLIRLFWTWER-FLYMLMEYVPGGELFSYLR--NRR-FS--SGLFYSAEIICAIEYLHSKEIVYRDLKPENILLR-DGHIKLTDFGFAKK-L-V-WTLCTP-----EYLAPEVI--QSHGRAVDWWALGILIFEMLS-GFPPF----DDG-IQ-ILAG-KFP----RF-HVKDLIKKLLVVDRTRRLGNNDVKHH
PKACg        FERLRTLGMGSFGRVMLVRHQE--HYAMKILNKVVKM--EILNEKRILQ---FPFLVKLQFSFNS-YLYLVMEYVPGGEMFSRLQ--RVR-FS--EACFYAAQVVLAVQYLHSLDLIHRDLKPENLLIQ-QGYLQVTDFGFAKR-V-K-WTLCTP-----EYLAPEII--LSYNKAVDWWALGVLIYEMAV-GFPPF----ADQ-IE-IVSG-RFP----SS-DLKDLLRSLLQVDLTKRFGNGDIKNH
PKACa        FERIKTLGTGSFGRVMLVKHKE--HYAMKILDKVVKL--ETLNEKRILQ---FPFLVKLEFSFNS-NLYMVMEYVPGGEMFSHLR--RIR-FS--EARFYAAQIVLTFEYLHSLDLIYRDLKPENLLIQ-QGYIQVTDFGFAKR-V-K-WTLCTP-----EYLAPEII--LSYNKAVDWWALGVLIYEMAA-GYPPF----ADQ-IE-IVSG-KFP----SS-DLKDLLRNLLQVDLTKRFGNNDIKNH
PKACb        FERKKTLGTGSFGRVMLVKHKA--YYAMKILDKVVKL--ETLNEKRILQ---FPFLVRLEYAFNS-NLYMVMEYVPGGEMFSHLR--RIR-FS--EARFYAAQIVLTFEYLHSLDLIYRDLKPENLLIH-QGYIQVTDFGFAKR-V-K-WTLCTP-----EYLAPEII--LSYNKAVDWWALGVLIYEMAA-GYPPF----ADQ-IE-IVSG-KFP----SS-DLKDLLRNLLQVDLTKRFGNSDIKTH
AurA         FEIGRPLGKGKFGNVYLAREKQ--ILALKVLFQLEKAG-Q-RREVEIQS--HHPNILRLYGYFAT-RVYLILEYAPLGTVYRELQ--KLK-FD--ETATYITELANALSYCHSKRVIHRDIKPENLLLS-AGELKIADFGWSVHAPS--TTLCTL-----DYLPPEMI--EGHDEKVDLWSLGVLCYEFLV-GKPPF----ANE-TK-ISRV-EFP----DE-GARDLISRLLKHNPSQRPMLREVLEH
AurB         FEIGRPLGKGKFGNVYLAREKK--IVALKVLFQIEKEG-Q-RREIEIQA--HHPNILRLYNYFRR-RIYLILEYAPRGELYKELQ--KST-FD--ETATIMEELADALMYCHGKKVIHRDIKPENLLLL-KGELKIADFGWSVHAPL--KTMCTL-----DYLPPEMI--EGHNEKVDLWCIGVLCYELLV-GNPPF----SAE-TR-IVKV-DFP----AT-GAQDLISKLLRHNPSERLPLAQVSAH
AurC         FEIGRPLGKGKFGNVYLARLKE--IVALKVLFQIEKEG-Q-RREIEIQA--HHPNILRLYNYFAR-RVYLILEYAPRGELYKELQ--KSK-LD--ETATIIEEVADALTYCHDKKVIHRDIKPENLLLF-RGEVKIADFGWSVHTPP--KTMCTL-----DYLPPEMI--EGYDEKVDLWCIGVLCYELLV-GYPPF----SAE-TR-ILKV-DFP----LL-GARDLISRLLRYQPLERLPLAQILKH
SPEG         YDIHQEIGRGAFSYLRRIVERS--EFAAKFIPAKPKAS---RREARLLA--RHDCVLYFHEAFRR-GLVIVTELC-TEELLERIA--RKT-VC--EIRAYMRQVLEGIHYLHQSHVLHLDVKPENLLWG-EQQVRICDFGNAQELTGE-YCQYTP-----EFVAPEIV--NQVSGVTDIWPVGVVAFLCLT-GISPF----GET-TM-IRNY-NFEETTFLR-EARGFLIKVLVQD-RLRPTAEETLEH
Obscn        YEVKEEIGRGVFGFVKRVQHKG--LCAAKFIPSRTRAQ---YRERDILA--AHPLVTGLLDQFRK-TLILILELCSSEELLDRLY--RKV-VT--EVKVYIQQLVEGLHYLHSHGVLHLDIKPSNILV--REDIKICDFGFAQNITAE-FSQYSP-----EFVSPEII--QQVSEASDIWAMGVISYLSLT-CSSPF----GEA-TL-VLEG-RWSSPMAAE-DAKDFIKATLQRAPQARPSAAQCLSH
STK33        YTFGRILGKGSFGIVIEATDKE--KWAIKKVNKAGSSA---EREVNILK--SHEHIIHLEQVFPK-KMYLVMELCEDGELKEILD--RKH-FS--ETRWIIQSLASAIAYLHNNDIVHRDLKLENIMKI-NLNIKVTDFGLAVKKQRS-QATCTP-----IYMAPEVI--SAYSQQCDIWSIGVVMYMLLR-GEPPF----ASK-LE-IRKG-EFENAVWND-CAKSVLKQLMKVDPAHRITAKELLDN
MNK2         QLQEDVLGEGAHARVQTCINLI--EYAVKIIEPGHIRS---FREVEMLY--QHRNVLELIEFFED-RFYLVFEKMRGGSILSHIH--KRH-FN--EASVVVQDVASALDFLHNKGIAHRDLKPENILCQ-VSPVKICDFDLGSGIKNGPLTPCSA-----EYMAPELV--EAYDKRCDLWSLGVILYILLS-GYPPF----GRNMLE-IQEG-KFPDKDWAC-AAKDLISKLLVRDAKQRLSAAQVLQH
MNK1         KLTSELLGEGAYAKVQGAVSLQ--EYAVKIIEAGHSRS---FREVETLY--QNKNILELIEFFDT-RFYLVFEKLQGGSILAHIQ--KQH-FN--EASRVVRDVAAALDFLHTKGIAHRDLKPENILCK-VSPVKICDFDLGSGMKNNPTTPCSA-----EYMAPEVV--EVYDKRCDLWSLGVVLYIMLS-GYPPF----GHNKLE-IQEG-KFPDKDWAS-EAKDLISKLLVRDAKQRLSAAQVLQH
PKD2         IFPDEVLGSGQFGVVYGGKHRK--DVAVKVIDRFPTKQ---RNEVAILQ--SHPGIVNLECMFPE-KVFVVMEKLH-GDMLEMLS--SER-LP--ETKFLITQILVALRHLHFKNIVHCDLKPENVLLP-FPQVKLCDFGFARIIGKS-RSVVTP-----AYLAPEVL--LNYNRSLDMWSVGVIMYVSLS-GTFPF------EDID-IQNA-AYPASPWSA-GAIDLINNLLQVKMRKRYSVDKSLSH
PKD3         IFADEVLGSGQFGIVYGGKHRK--DVAIKVIDRFPTKQ---RNEVAILQ--NHPGIVNLECMFPE-RVFVVMEKLH-GDMLEMLS--SER-LP--ETKFMVTQILVALRNLHFKNIVHCDLKPENVLLP-FPQVKLCDFGFARIIGKS-RSVVTP-----AYLAPEVL--RSYNRSLDMWSVGVIIYVSLS-GTFPF------EDID-IQNA-AYPPNPWRG-EAIDLINNLLQVKMRKRYSVDKSLSH
PKD1         IFPDEVLGSGQFGIVYGGKHRK--DVAIKIIDRFPTKQ---RNEVAILQ--NHPGVVNLECMFPE-RVFVVMEKLH-GDMLEMLS--SER-LP--ETKFLITQILVALRHLHFKNIVHCDLKPENVLLP-FPQVKLCDFGFARIIGKS-RSVVTP-----AYLAPEVL--RNYNRSLDMWSVGVIIYVSLS-GTFPF------EDID-IQNA-AYPPNPWKH-EAIDLINNLLQVKMRKRYSVDKTLSH
MAPKAPK5     INWTQKLGAGISGPVRVCVKKS--RFALKILLP------K-RNEVRLHM--MHPNIVQIIEVFSA-RLLIVMEMMEGGELFHRIS--QHH-FT--EASQVTKQIALALRHCHLLNIAHRDLKPENLLFL-DAPVKLCDFGFAKID-QG-MTPQTP-----YYVAPQVL--EAYNKSCDLWSLGVIIYVMLC-GYPPF----SKKDMR-IMTG-SFPEEEWSE-MAKDVVRKLLKVKPERRLTIEGVLDH
MAPKAPK2     KVTSQVLGLGINGKVLQIFNKR--KFALKMLQP------K-RREVELHW--RCPHIVRIVDVYLK-CLLIVMECLDGGELFSRIQ--DRA-FT--EASEIMKSIGEAIQYLHSINIAHRDVKPENLLYP-NAILKLTDFGFAKETTHN-TTPCTP-----YYVAPEVL--GPYDKSCDMWSLGVIMYILLC-GYPPF----S-PGMT-IRMG-QFPNPEWSE-EVKMLIRNLLKTEPTQRMTITEFMNH
MAPKAPK3     QLSKQVLGLGVNGKVLECFHRR--KCALKLLYP------K-RQEVDHHW--QGPHIVCILDVYMR-CLLIIMECMEGGELFSRIQ--ERA-FT--EAAEIMRDIGTAIQFLHSHNIAHRDVKPENLLYK-DAVLKLTDFGFAKETTQN-QTPCTP-----YYVAPEVL--GPYDKSCDMWSLGVIMYILLC-GFPPF----S-PGMR-IRLG-QFPNPEWSE-DAKQLIRLLLKTDPTERLTITQFMNH
Domain2_RSK4 YELKEDIGVGSYSVCKRCIHAT--EFAVKIID-----K---SEEIEILM--RHPNIITLKDVFGR-YVYLVTDLMKGGELLDRIL--KQC-FS--EASDILYVISKTVDYLHCQGVVHRDLKPSNILMS-ADSIRICDFGFAKQLRE--LTPCTA-----NFVAPEVL--MQYDAACDIWSLGVLFYTMLA-GYTPF------E-IL-IGNG-KLSGGNWDD-GAKDLLSHMLHMDPHQRYTAEQILKH
Domain2_RSK1 YEIKEDIGVGSYSVCKRCVHKA--EYAVKIID-----K---SEEIEILL--RHPNIITLKDVYGK-FVYLVMELMRGGELLDRIL--RQY-FS--EASDVLCTITKTMDYLHSQGVVHRDLKPSNILRS-PESIRVCDFGFAKQLRG--MTPCTA-----NFVAPEVL--KRYDAACDIWSLGILLYTMLA-GFTPF------E-IA-IGSG-KLSGGNWDD-AAKDVVSKMLHVDPHQRLTAMQVLKH
Domain2_RSK3 YVVKETIGVGSYSECKRCVHKA--EYAVKVID-----K---SEEIEILL--RHPNIITLKDVYGK-HVYLVTELMRGGELLDKIL--RQF-FS--EASFVLHTIGKTVEYLHSQGVVHRDLKPSNILVN-PECLRICDFGFAKQLRE--MTPCTA-----NFVAPEVL--KRYDEGCDIWSLGILLYTMLA-GYTPF------E-IT-IGSG-KLSGGNWNE-TAKDLVSKMLHVDPHQRLTAKQVLQH
Domain2_RSK2 YEVKEDIGVGSYSVCKRCIHKA--EFAVKIID-----K---TEEIEILL--RHPNIITLKDVYGK-YVYVVTELMKGGELLDKIL--RQF-FS--EASAVLFTITKTVEYLHAQGVVHRDLKPSNILVN-PESIRICDFGFAKQLRE--MTPCTA-----NFVAPEVL--KRYDAACDIWSLGVLLYTMLT-GYTPF------E-IA-IGSG-KLSGGYWND-TAKDLVSKMLHVDPHQRLTAALVLRH
Domain2_MSK1 DLKDKPLGEGSFSICRKCVHKK--AFAVKIIS----ME---QKEITALK--LHPNIVKLHEVFQL-HTFLVMELLNGGELFERIK--KKH-FS--EASYIMRKLVSAVSHMHDVGVVHRDLKPENLLTN-LE-IKIIDFGFARLKPD--KTPCTL-----HYAAPELL--NQYDESCDLWSLGVILYTMLS-GQVPF----SHE-IK-IKKG-DFEGEAWKQ-EAKDLIQGLLTVDPNKRLKMSGLRYN
Domain2_MSK2 ------LGQGSFSVCRRCRQRQ--EFAVKILS----LE---QREVAALR--LHPNVVNLHEVHQL-HTYLVLELLRGGELLEHIR--KKH-FS--EASQILRSLVSAVSFMHEAGVVHRDLKPENILAG-AP-VKIIDFGFARLRPSP-QTPCTL-----QYAAPELL--AQYDESCDLWSLGVILYMMLS-GQVPF----GAE-IC-IREG-RLDGEAWQE-EAKELVRGLLTVDPAKRLKLEGLRGS
TTN          YMIAEDLGRGEFGIVHRCVETS--TYMAKFVK----VK-VVKKEISILN--IHRNILHLHESFME-ELVMIFEFISGLDIFERIN--TSE-LN--EIVSYVHQVCEALQFLHSHNIGHFDIRPENI-IR-SSTIKIIEFGQARQLKGD-RLLFAP-----EYYAPEVH--QHVSTATDMWSLGTLVYVLLS-GINPF----AEQ-IE-IMNA-EFDEEAFKI-EAMDFVDRLLVKERKSRMTASEALQH
Trio         YSEVAELGRGRFSVVKKCDQKG--AVATKFVN----LM-Q-THELGILQ--SHPLLVGLLDTFPT-SYILVLEMADQGRLLDCVV--RWS-LT--EIRAHLGEVLEAVRYLHNCRIAHLDLKPENILVA-KPTIKLADFGDAVQLNTY-HQLLNP-----EFAAPEII--LGVSLTSDTWSVGVLTYVLLS-GVSPF----DDE-TL-ICRL-DFPDDYFKQ-KAKEFVCFLLQEDPAKRPSAALALQE
Trad         YTELNEIGRGRFSIVKKCIHKA--DVAVKFVS----MK-Q-AHEAALLQ--HHPQYITLHDTYPT-SYILILELMDDGRLLDYLM--NHE-LM--EVAFYIRDIMEALQYLHNCRVAHLDIKPENLLIP-VPRVKLIDLEDAVQISHF-HHLLNP-----EFAAPEVI--QGVSLGTDIWSIGVLTYVMLS-GVSPF----DEE-TI-VCRV-DFPHEYFCN-AARDFINVILQEDFRRRPTAATCLQH
PHKg2        YDPKDVIGRGVSSVVRRCVHRA--EFAVKIME-AERLS-ETRRETHILR--QHPHIITLIDSYSS-FMFLVFDLMRKGELFDYLT--EKA-LS--ETRSIMRSLLEAVSFLHANNIVHRDLKPENIL-D-NMQIRLSDFGFSCHLEGE-RELCTP-----GYLAPEIL--KCYGKEVDLWACGVILFTLLA-GSPPF----HRL-MR-IMEG-QFSSPEWDS-TVKDLISRLLQVDPEARLTAEQALQH
PHKg1        YEPKEILGRGVSSVVRRCIHKP--EYAVKVIDGGGSFS-ETLKEVDILR--KHPNIIQLKDTYNT-FFFLVFDLMKRGELFDYLT--EKT-LS--ETRKIMRALLEVICTLHKLNIVHRDLKPENIL-D-NMNIKLTDFGFSCQLEGE-REVCTP-----SYLAPEII--ECYGKEVDMWSTGVIMYTLLA-GSPPF----HRL-MR-IMSG-NFGSPEWDD-TVKDLVSRFLVVQPQNRYTAEEALAH
smMLCK       YDIEERLGSGKFGQVFRLVEKK--VWAGKFFK-----Y-N-RQEISIMN--CHPKLVQCVDAFKA-NIVMVLEIVSGGELFERII--DEE-LT--ECIKYMRQISEGVEYIHKQGIVHLDLKPENI-MT-GTRIKLIDFGLARRLEAG-KVLFTP-----EFVAPEVI--NYIGYATDMWSIGVICYILVS-GLSPF----GDE-TA-VTSA-TFDDEAFDD-DAKDFISNLLKKDMKNRLDCTQCLQH
skMLCK       MNSKEALGGGKFGAVCTCMEKA--KLAAKVIK-----Q-M-LLEIEVMN--QHRNLIQLYAAIPH-EIVLFMEYIEGGELFERIV--DEH-LT--ETMVFVRQICDGILFMHKMRVLHLDLKPENI-LT-GHLVKIIDFGLARRYNNE-KVNFTP-----EFLSPEVV--NYISDKTDMWSMGVITYMLLS-GLSPF----GDE-TN-VLSG-NFDEETFED-EAKDFVSNLIVKDQRARMNAAQCLAH
caMLCK       VCQHEVLGGGRFGQVHRCTEKS--PLAAKIIK-----K-D-KNEINIMN--QHVNLIQLYDAFKH-SCTLVMEYVDGGELFDRIT--DEH-LT--EVVLFTRQICEGVHYLHQHYILHLDLKPENI-LT-GHQIKIIDFGLARRYKRE-KVNFTP-----EFLAPEVV--NYVSFPTDMWSVGVITYMLLS-GLSPF----GEE-TN-IVNC-SFDADTFEE-EAKDFVSRLLVKEKSCRMSATQCLKH
SgK085       VSKTEILGGGRFGQVHKCEETA--KLAAKIIK-----R-E-KNEISVMN--QHANLIQLYDAFKN-DIVLVMEYVDGGELFDRII--DEN-LT--ETILFMKQICEGIRHMHQMYILHLDLKPENI-LD-AKQIKIIDFGLARRYKRE-KVNFTP-----EFLAPEVV--NYVSFPTDMWSVGVIAYMLLS-GLSPF----GDE-TN-ILAC-RLEDEEFQE-EAKEFISKLLIKEKSWRISASEALKH
DAPK2        YDIGEELGSGQFAIVKKCREKS--EYAAKFIKQSRASR-E-EREVSILR--QHHNVITLHDVYRT-DVVLILELVSGGELFDFLA--QKS-LS--EATSFIKQILDGVNYLHTKKIAHFDLKPENIMLP-IPHIKLIDFGLAHEIEGV-KNIFTP-----EFVAPEIV--NYLGLEADMWSIGVITYILLS-GASPF----GDE-TA-ITAV-SFDEEFFSE-LAKDFIRKLLVKETRKRLTIQEALRH
DAPK1        YDTGEELGSGQFAVVKKCREKS--QYAAKFIKRTKSSR-D-EREVSILK--EHPNVITLHEVYKT-DVILILELVAGGELFDFLA--EKS-LT--EATEFLKQILNGVYYLHSLQIAHFDLKPENIMLP-KPRIKIIDFGLAHKIDGN-KNIFTP-----EFVAPEIV--NYLGLEADMWSIGVITYILLS-GASPF----GDE-TA-VSAV-NFEDEYFSA-LAKDFIRRLLVKDPKKRMTIQDSLQH
DAPK3        YEMGEELGSGQFAIVRKCRQKG--EYAAKFIKRLSSSR-E-EREVNILR--EHPNIITLHDIFKT-DVVLILELVSGGELFDFLA--EKS-LT--EATQFLKQILDGVHYLHSKRIAHFDLKPENIMLP-NPRIKLIDFGIAHKIEGN-KNIFTP-----EFVAPEIV--NYLGLEADMWSIGVITYILLS-GASPF----GEE-TT-ISAV-NFDEEYFSE-LAKDFIRRLLVKDPKRRMTIAQSLEH
DRAK2        ILTSKELGRGKFAVVRQCISKS--EYAAKFLKR----R-E-LHEIAVLE--LCPRVINLHEVYTS-EIILILEYAAGGEIFSLLP--ELM-VS--EVIRLIKQILEGVYYLHQNNIVHLDLKPQNI-LP-LGDIKIVDFGMSRKIGAC-REIMTP-----EYLAPEIL--NYITTATDMWNIGIIAYMLLT-HTSPF----GEE-TL-ISQV-NYSEETFSQ-LATDFIQSLLVKNPEKRPTAEICLSH
DRAK1        LCPGRELGRGKFAVVRKCIKKD--EFAAKFMRR----K-E-IHEIAVLE--LNPWVINLHEVYAS-EMILVLEYAAGGEIFDQVA--DRA-FK--EVQRLMRQILEGVHFLHTRDVVHLDLKPQNI-LP-LGDIKIVDFGLSRILKSE-REIMTP-----EYVAPEIL--SYISMATDMWSIGVLTYVMLT-GISPF----GNE-TL-ISQM-NYSEEEFDE-SAVDFIRTLLVKKPEDRATAEECLKH
CASK         YELCEVIGKGPFSVVRRCINRE--QFAVKIVDK---FT-D-KREASICH--MHPHIVELLETYDG-MLYMVFEFMDGADLCFEIV--KRV-YS--EASHYMRQILEALRYCHDNNIIHRDVKPHCVLLN-SAPVKLGGFGVAIQLGSG-GGRVTP-----HFMAPEVV--KRYGKPVDVWGCGVILFILLS-GCLPF----GTR-LE-IIKG-KMNPRQWSE-SAKDLVRRMLMLDPAERITVYEALNH
CaMK2b       YQLYEDIGKGAFSVVRRCVKLC--EYAAKIINK---LS-K-EREARICR--LHSNIVRLHDSIEG-FHYLVFDLVTGGELFEDIV--ARY-YS--EASHCIQQILEAVLHCHQMGVVHRDLKPENLLLK-GAAVKLADFGLAIEVQDQ-FGFATP-----GYLSPEVL--RKYGKPVDIWACGVILYILLV-GYPPF----DEK-LQ-IKAG-AFPSPEWDP-EAKNLINQMLTINPAKRITAHEALKH
CaMK2g       YQLFEELGKGAFSVVRRCVKKT--EYAAKIINK---LS-K-EREARICR--LHPNIVRLHDSIEG-FHYLVFDLVTGGELFEDIV--ARY-YS--EASHCIHQILESVNHIHQHDIVHRDLKPENLLLK-GAAVKLADFGLAIEVQEQ-FGFATP-----GYLSPEVL--RKYGKPVDIWACGVILYILLV-GYPPF----DEK-LQ-IKAG-AFPSPEWDP-EAKNLINQMLTINPAKRITADQALKH
CaMK2d       YQLFEELGKGAFSVVRRCMKIP--GYAAKIINK---LS-K-EREARICR--LHPNIVRLHDSIEG-FHYLVFDLVTGGELFEDIV--ARY-YS--EASHCIQQILESVNHCHLNGIVHRDLKPENLLLK-GAAVKLADFGLAIEVQDQ-FGFATP-----GYLSPEVL--RKYGKPVDMWACGVILYILLV-GYPPF----DER-LQ-IKAG-AFPSPEWDP-EAKDLINKMLTINPAKRITASEALKH
CaMK2a       YQLFEELGKGAFSVVRRCVKVL--EYAAKIINK---LS-K-EREARICR--LHPNIVRLHDSIEG-HHYLIFDLVTGGELFEDIV--ARY-YS--EASHCIQQILEAVLHCHQMGVVHRDLKPENLLLK-GAAVKLADFGLAIEVEEQ-FGFATP-----GYLSPEVL--RKYGKPVDLWACGVILYILLV-GYPPF----DER-LQ-IKAG-AFPSPEWDP-EAKDLINKMLTINPSKRITAAEALKH
CHK2         YIMSKTLGSGACGEVKLAFERK--KVAIKIISKFAIGS-N-ETEIEILK--KHPCIIKIKNFFE--DYYIVLELMEGGELFDKVV--GNR-LK--ECKLYFYQMLLAVQYLHENGIIHRDLKPENVLLE-DCLIKITDFGHSKILGTS-RTLCTP-----TYLAPEVL--VSYNRAVDCWSLGVILFICLS-GYPPF----EHVSLD-ITSG-KFIPEVWAE-KALDLVKKLLVVDPKARFTTEEALRH
VACAMKL      YDLGQVIKTEEFCEIFRAKDKT--LHTCKKFQD---GR-A-KNEIGILK--MHPNILQLVDVFRK-EYFIFLELATGREVFDWIL--DQY-YS--ETSNVVRQVLEAVAYLHSLKIVHRNLKLENLVYK-NSKIVISDFHLAKLEN---KEPCTP-----EYL-----------------------------GNPPF----EEKNLR-ILAG-DFDSPYWDQ-AAKDLVTRLMEVEQDQRITAEEAISH
DCAMKL3      YETGRVIGDGNFAVVKECRHRE--AYAMKIIDR---LK-M-DSEILIIQ--SHPNIVKLHEVYDM-EIYLILEYVQGGDLFDAII--ESK-FP--EAALMIMDLCKALVHMHDKSIVHRDLKPENLLQK-STTLKLADFGLAKHVV---FTVCTP-----TYVAPEIL--SEYGLEVDMWAAGVILYILLC-GFPPF----SPDELN-IQLG-HFLPPYWDD-AAKDLVSRLLVVDPKKRYTAHQVLQH
DCAMKL2      YKIGKVIGDGNFAVVKECIDRS--EFALKIIDK---CC-L-ENEVSILR--RHPNIIMLVEEMAT-ELFLVMELVKGGDLFDAIT--SSK-YT--EGSAMVYNLANALRYLHGLSIVHRDIKPENLLCG-TKSLKLGDFGLATVVE---YTVCTP-----TYVAPEII--AEYGLKVDIWAAGVITYILLC-GFPPF----SEEDLD-ILAG-KFPAPYWDD-SAKELISQMLQVNVEARCTAGQILSH
DCAMKL1      YKVGRTIGDGNFAVVKECVERS--EYALKIIKK---CR-M-QNEVSILR--RHPNIVLLIEEMPT-ELYLVMELVKGGDLFDAIT--STK-YT--EASGMLYNLASAIKYLHSLNIVHRDIKPENLLYG-SKSLKLGDFGLATIVD---YTVCTP-----TYVAPEII--AEYGLKVDIWAAGVITYILLC-GFPPF----GSEVLD-ILMG-QFPSPYWDD-SAKELITMMLLVDVDQRFSAVQVLEH
PSKH1        YDIKALIGRGSFSRVVRVEHRA--PYAIKMIEY---RE-V-ESELRVLR--RHANIIQLVEVFQE-RVYMVMELATGGELFDRII--AKS-FT--EATRVLQMVLDGVRYLHALGITHRDLKPENLLYT-DSKIIITDFGLASARKGD-KTTCTP-----EYIAPEVL--VRYTNSVDMWALGVIAYILLS-GTMPF----DDR-LR-ILRG-KYSGEPWPN-LAKDFIDRLLTVDPGARMTALQALRH
PSKH2        YDIKALIGTGSFSRVVRVEQKT--PFAIKVMEE---RE-A-VSELSVLR--RHRYIVQLMEIFED-QVYMVMELATGGELFDRLI--AQS-FT--EAVRILQMVADGIRYLHALQITHRNLKPENLLYE-ESKILITDFGLAYSGKSG-KTLCTP-----EYIAPEVL--LRYTSAVDMWALGVITYALLS-GFLPF----DER-LR-ILKG-KYTGEPWPH-LAKDFIDKLLILEAGHRMSAGQALDH
CaMK4        FEVESELGRGATSIVYRCKQKG--PYALKVL-T---VD-I-RTEIGVLL--RHPNIIKLKEIFPT-EISLVLELVTGGELFDRIV--EKY-YS--EAADAVKQILEAVAYLHENGIVHRDLKPENLLYP-DAPLKIADFGLSKIVEQV-KTVCTP-----GYCAPEIL--RGYGPEVDMWSVGIITYILLC-GFEPF----DEF-MR-ILNC-EFISPWWDL-NAKDLVRKLIVLDPKKRLTTFQALQH
CaMK1b       YEIRERLGSGAFSEVVLAQERG--LVALKCIPA---LR-L-ENEIAVLR--RHPNIVALEDVHPS-HLYLAMELVTGGELFDRIM--ERS-YT--EASHLVGQVLGAVSYLHSLGIVHRDLKPENLLYE-DSKIMVSDFGLSKIQAGN-GTACTP-----GYVAPELL--EQYGKAVDVWALGVISYILLC-GYPPF----DEE-LS-ILRA-SFDSPFWGE-SAKDFIRHLLERDPQKRFTCQQALRH
CaMK1g       FIFMEVLGSGAFSEVFLVKQRL--LFALKCI-S---PA-S-ENEIAVLK--KHENIVTLEDIYTT-HYYLVMQLVSGGELFDRIL--ERV-YT--EASLVIQQVLSAVKYLHENGIVHRDLKPENLLYE-NSKIMITDFGLSKMEQG--STACTP-----GYVAPEVL--AQYSKAVDCWSIGVITYILLC-GYPPF----EEK-LE-IKEG-YFESPFWDE-SAKDFICHLLEKDPNERYTCEKALSH
CaMK1d       FEFKETLGTGAFSEVVLAEEKA--LFAVKCIPA---LK-S-ENEIAVLR--KHENIVALEDIYPN-HLYLVMQLVSGGELFDRIV--EKF-YT--EASTLIRQVLDAVYYLHRMGIVHRDLKPENLLYE-ESKIMISDFGLSKMEGGD-STACTP-----GYVAPEVL--AQYSKAVDCWSIGVIAYILLC-GYPPF----DEK-LE-ILKA-EFDSPYWDD-SAKDFIRNLMEKDPNKRYTCEQAARH
CaMK1a       YDFRDVLGTGAFSEVILAEDKR--LVAIKCIAA---LE-S-ENEIAVLH--KHPNIVALDDIYGG-HLYLIMQLVSGGELFDRIV--EKF-YT--EASRLIFQVLDAVKYLHDLGIVHRDLKPENLLYE-DSKIMISDFGLSKMEDGS-STACTP-----GYVAPEVL--AQYSKAVDCWSIGVIAYILLC-GYPPF----DEK-LE-ILKA-EFDSPYWDD-SAKDFIRHLMEKDPEKRFTCEQALQH
ULK4         FILYEEIGRGSKTVVYKGRRKG--FVAILCTD-------REITNWVRLT--RHKNIVTFHEWYSN-HLWLV------------------ENLP--EVREFGIDLISGLHHLHKLGILFCDISPRKILLG-PGTLKFSNFCLAKVEG---KSRKSP-----VYTAPEVVRG--FSISSDLWSLGCLLYEMFS-GKPPFSE--SVSELE-ILCE-DLPPIPKDS-DFINLLDGLLQRDPQKRLTWTRLLQH
Fused        YHVLEMIGEGSFGRVYKGRRKY--VVALKFIPR-SE---RLQREIEIMR--GHPNIVHMLDSFDK-EVVVVTDYAE-GELFQILE---DGKLP--EVQAIAAQLVSALYYLHSHRILHRDMKPQNILLK-GGGIKLCDFGFARAMS---TSIKTP-----LYMSPELVEE--YDHTADLWSVGCILYELAV-GTPPFAT--SIFQLS-ILKD-PWP----SP-CFKNFLQGLLTKDPRQRLSWPDLLYH
NEK6         FQIEKKIGRGQFSEVYKATCLL--TVALKKVQMMDA---QCVKEIGLLK--QHPNIIKYLDSFDN-ELNIVLELADAGDLSQMIKFKKQRLIP--EVWKYFVQLCSAVEHMHSRRVMHRDIKPANVFIA-TGVVKLGDLGLGRFFS---HSLVTP-----YYMSPERIHE--YNFKSDIWSLGCLLYEMAA-LQSPFGDKMNLFSLQ-IEQC--YPPLPGEE-KLRELVSMCICPDPHQRPGSLEQLRP
NEK7         FRIEKKIGRGQFSEVYRAACLL--PVALKKVQLMDA---ACIKEIDLLK--QHPNVIKYYASFDN-ELNIVLELADAGDLSRMIKFKKQRLIP--EVWKYFVQLCSALEHMHSRRVMHRDIKPANVFIA-TGVVKLGDLGLGRFFS---HSLVTP-----YYMSPERIHE--YNFKSDIWSLGCLLYEMAA-LQSPFGDKMNLYSLK-IEQC--YPPLPSDE-ELRQLVNMCINPDPEKRPDV------
NEK2         YEVLYTIGTGSYGRCQKIRRKS--ILVWKELDSMTE---QLVSEVNLLR--EHPNIVRYYDRINT-TLYIVMEYCEGGDLASVITGTKEQYLD--EVLRVMTQLTLALKECHRRSVLHRDLKPANVFLG-KQNVKLGDFGLARILN---KTFVTP-----YYMSPEQMNR--YNEKSDIWSLGCLLYELCA-LMPPFAF--SQKELG-IREG--FRRIP-YD-ELNEIITRMLNLKDYHRPSVEEILEN
NEK11        YVLQQKLGSGSFGTVYLVKAKR--LKVLKEISELNP---VANLEAQLLS--KHPAIVKFHASFQD-NFCIITEYCEGRDLDDKIQYKQAKIFP--EIIEWFIQLLLGVDYMHERRILHRDLKSKNVFLK-NNLLKIGDFGVSRLLM---TTLTTP-----HYMSPEALKH--YDTKSDIWSLACILYEMCC-MNHAFGS--NFLSIL-IVEG--TPSLP-EK-ELNAIMESMLNKNPSLRPSAIEILKI
NEK9         YIPIRVLGRGAFGEATLYRRTE--LVVWKEVDRLSE---RALNEIVILA--LHDNIIAYYNHFNT-TLLIELEYCNGGNLYDKIL-RQKKLFE--EVVWYLFQIVSAVSCIHKAGILHRDIKTLNIFLK-ANLIKLGDYGLAKKLN---ETLVTP-----YYMSPELCQG--YNFKSDIWAVGCVIFELLT-LKRTFAT--NPLNLV-IVQG-IMEVDS-SL-ELIQMVHSCLDQDPEQRPTADELLDR
NEK8         YERIRVVGRGAFGIVHLCLRKA--LVIIKQIPQMTK---QAQNECQVLK--LHPNVIEYYENFDK-ALMIAMEYAPGGTLAEFIQ-KRCSLLE--EILHFFVQILLALHHVHTHLILHRDLKTQNILLK-HRMVKIGDFGISKILS-------TP-----CYISPELCEG--YNQKSDIWALGCVLYELAS-LKRAFAA--NLPALL-IMSG--FAPIS-DP-ELRQLVLSLLSLEPAQRPPLSHIMAQ
NEK4         YCYLRVVGKGSYGEVTLVKHRR--QYVIKKLNNASS---RAEQEAQLLS--QHPNIVTYKESWDG-LLYIVMGFCEGGDLYRKLK-EQKQLLP--EVVEWFVQIAMALQYLHEKHILHRDLKTQNVFLR-TNIIKVGDLGIARVLE---STLITP-----YYMSPELFSN--YNYKSDVWALGCCVYEMAT-LKHAFAK--DMNSLY-IIEG--LPAMP-RP-ELAELIRTMLSKRPEERPSVRSILRQ
NEK3         YMVLRMIGEGSFGRALLVQHES--MFAMKEIRK-SF---QSRKEAVLLA--KHPNIVAFKESFEG-HLYIVMEYCDGGDLMQKIK-QQKKLFP--EILNWFTQMCLGVNHIHKKRVLHRDIKSKNIFLQ-NGKVKLGDFGSARLLS---CTYVTP-----YYVPPEIWEN--YNNKSDIWSLGCILYELCT-LKHPFAN--SWKNLL-VCQG--ISPLP-SY-ELQFLVKQMFKRNPSHRPSATTLLSR
NEK5         YDVIKAIGQGAFGKAYLAKGKS--HCVIKEINKMPI---ESKKEVILLE--KHPNIVAFFNSFNG-RLFIVMEYCDGGDLMKRIN-RQRVLFS--EILGWFVQISLGLKHIHDRKILHRDIKAQNIFLK-NGMVKLGDFGIARVLN---RTCITP-----YYLSPEICQN--YNNKTDIWSLGCVLYELCT-LKHPFGN--NLQQLL-ICQA--FAPIS-PR-ELHSLISQLFQVSPRDRPSINSILKR
NEK1         YVRLQKIGEGSFGKAILVKSTE--QYVIKEINRMSS---ESRREVAVLA--NHPNIVQYRESFNG-SLYIVMDYCEGGDLFKRIN-AQKVLFQ--EILDWFVQICLALKHVHDRKILHRDIKSQNIFLK-DGTVQLGDFGIARVLN---RTCITP-----YYLSPEICEN--YNNKSDIWALGCVLYELCT-LKHAFAG--SMKNLL-IISG--FPPVS-LY-DLRSLVSQLFKRNPRDRPSVNSILEK
MAP2K7       LENLGEMGSGTCGQVWKMRFRK--VIAVKQMRGNK----KILMDLDVVL--KCPYIVQCFGTFNT-DVFIAMELM-GTCAEKLKK--RMGPIP--ELGKMTVAIVKALYYLKEHGVIHRDVKPSNILLE-RGQIKLCDFGISGRLV---KTRACA-----AYMAPERIDPPDYDIRADVWSLGISLVELAT-GQFPY----NCFEVT-VLQE-EPPLLPGHG-DFQSFVKDCLTKDHRKRPKYNKLLEH
MAP2K4       LKDLGEIGRGAYGSVNKMVHKP--IMAVKRIRVDE----KLLMDLDVVM--RCPYIVQFYGALEG-DCWICMELM-STSFDKFYK--YVDVIP--ELGKITLATVKALNHLKELKIIHRDIKPSNILLR-SGNIKLCDFGISGQLV---KTRACR-----PYMAPERID-PSYDVRSDVWSLGITLYELAT-GRFPY----KWFDQT-VVKG-DPPQLSNSP-SFINFVNLCLTKDESKRPKYKELLKH
MAP2K6       LEPIMELGRGAYGVVEKMRHVP--IMAVKRIRVNS----KLLMDLDISM--RCPFTVTFYGALEG-DVWICMELM-DTSLDKFYK--QVQTIP--ELGKIAVSIVKALEHLHSLSVIHRDVKPSNVLIA-LGQVKMCDFGISGYLV---KTIACK-----PYMAPERIN-PEYSVKSDIWSLGITMIELAI-LRFPY----SWFQQK-VVEE-PSPQLPADA-EFVDFTSQCLKKNSKERPTYPELMQH
MAP2K3       LVTISELGRGAYGVVEKVRHAQ--IMAVKRIRVNS----KLLMDLDINM--RCFYTVTFYGALEG-DVWICMELM-DTSLDKFYR--KVMTIP--ELGEIAVSIVRALEHLHSLSVIHRDVKPSNVLIK-EGHVKMCDFGISGYLV---KTMACK-----PYMAPERIN-PEYNVKSDVWSLGITMIEMAI-LRFPY----SWFQQK-VVEE-PSPQLPADP-EFVDFTAQCLRKNPAERMSYLELMEH
MAP2K5       IRYRDTLGHGNGGTVYKAYHVP--ILAVKVILITL----KIMSELEI-L--YSSYIIGFYGAFEN-RISICTEFMDGGSLDVY------RKMP--ELGRIAVAVVKGLTYLWSLKILHRDVKPSNMLVT-RGQVKLCDFGVSTQLV---KTYVTN-----AYMAPERIS---YGIHSDVWSLGISFMEIQK-NQGSL----P-LQLQ-IVDE-DSPVLPVGE-PFVHFITQCMRKQPKERPAPEELMGH
MAP2K1       FEKISELGAGNGGVVFKVSHKP--VMARKLIHIKP----NIIRELQV-L--HSPYIVGFYGAFDG-EISICMEHMDGGSLDQVLK--K-GRIP--ELGKVSIAVIKGLTYLREHKIMHRDVKPSNILVS-RGEIKLCDFGVSGQLI---NSFVTR-----SYMSPERLQ---YSVQSDIWSMGLSLVEMAV-GRYPI----PPFELD-IVNE-PPPKLPSGL-EFQDFVNKCLIKNPAERADLKQLMVH
MAP2K2       FERISELGAGNGGVVTKVQHRP--IMARKLIHIKP----NIIRELQV-L--HSPYIVGFYGAFDG-EISICMEHMDGGSLDQVLK--E-KRIP--ELGKVSIAVLRGLAYLREHQIMHRDVKPSNILVS-RGEIKLCDFGVSGQLI---NSFVTR-----SYMAPERLQ---YSVQSDIWSMGLSLVELAV-GRYPI----PPFELD-IVNE-PPPKLPNGP-DFQEFVNKCLIKNPAERADLKMLTNH
PAK2         YTRYEKIGQGASGTVFTATDVA--EVAIKQINKQ-----EIINEILVMK--ENPNIVNFLDSYGD-ELFVVMEYLAGGSLTDVV---TEACMD--EIAAVCRECLQALEFLHANQVIHRDIKSDNVLLM-EGSVKLTDFGFCAQIT---STMVTP-----YWMAPEVVTR--YGPKVDIWSLGIMAIEMVE-GEPPY----NELRAY-IATN-GTPELQNPP-IFRDFLNRCLEMDVEKRGSAKELLQH
PAK3         YTRFEKIGQGASGTVYTALDIA--EVAIKQMNQQ-----EIINEILVMR--ENPNIVNYLDSYGD-ELWVVMEYLAGGSLTDVV---TE-CMD--EIAAVCRECLQALDFLHSNQVIHRDIKSDNILLM-DGSVKLTDFGFCAQIT---STMVTP-----YWMAPEVVTR--YGPKVDIWSLGIMAIEMVE-GEPPY----NELRAY-IATN-GTPELQNPA-VFRDFLNRCLEMDVDRRGSAKELLQH
PAK1         YTRFEKIGQGASGTVYTAMDVA--EVAIKQMNQQ-----EIINEILVMR--ENPNIVNYLDSYGD-ELWVVMEYLAGGSLTDVV---TE-CMD--EIAAVCRECLQALEFLHSNQVIHRDIKSDNILLM-DGSVKLTDFGFCAQIT---STMVTP-----YWMAPEVVTR--YGPKVDIWSLGIMAIEMIE-GEPPY----NELRAY-IATN-GTPELQNPA-IFRDFLNRCLDMDVEKRGSAKELLQH
PAK6         LDSYVKIGEGSTGIVCLAREKH--QVAVKMMDKQ-----ELFNEVVIMR--DHFNVVEMYKSYGE-ELWVLMEFLQGGALTDIV---SQ-RLN--EIATVCEAVLQALAYLHAQGVIHRDIKSDSILLL-DGRVKLSDFGFCAQIS---KSLVTP-----YWMAPEVISR--YATEVDIWSLGIMVIEMVD-GEPPY----SDVQAK-LRDS-PPPKLKNSP-VLRDFLERMLVRDPQERATAQELLDH
PAK5         LANFIKIGEGSTGIVCIATEKH--QVAVKKMDKQ-----ELFNEVVIMR--DHDNVVDMYSSYGD-ELWVVMEFLEGGALTDIV---TH-RMN--EIATVCLSVLRALSYLHNQGVIHRDIKSDSILLS-DGRIKLSDFGFCAQVS---KSLVTP-----YWMAPEVISR--YGTEVDIWSLGIMVIEMID-GEPPY----NELQAR-IRDS-LPPRVKDLS-VLRGFLDLMLVREPSQRATAQELLGH
PAK4         LDNFIKIGEGSTGIVCIATVRS--LVAVKKMDKQ-----ELFNEVVIMR--DHENVVEMYNSYGD-ELWVVMEFLEGGALTDIV---TH-RMN--EIAAVCLAVLQALSVLHAQGVIHRDIKSDSILLH-DGRVKLSDFGFCAQVS---KSLVTP-----YWMAPELISR--YGPEVDIWSLGIMVIEMVD-GEPPY----NELKAK-IRDN-LPPRLKNLP-SLKGFLDRLLVRDPAQRATAAELLKH
SLK          WEIIGELGDGAFGKVYKAQNKE--LAAAKVIDSE-----EYMVEIDILA--SHPNIVKLLDAFEN-NLWILIEFCAGGAVDAVML--ELRPLT--EIQVVCKQTLDALNYLHDNKIIHRDLKAGNILFL-DGDIKLADFGVSAKNT---DSFITP-----YWMAPEVVMCETYDYKADVWSLGITLIEMAE-IEPPH----ELMRVL-IAKS-EPPTLAQPS-NFKDFLKKCLEKNVDARWTTSQLLQH
LOK          WEIVGELGDGAFGKVYKAKNKE--LAAAKVIESE-----EYIVEIEILA--THPYIVKLLGAYDG-KLWIMIEFCPGGAVDAIML--ELRGLT--EIQVVCRQMLEALNFLHSKRIIHRDLKAGNVLML-EGDIRLADFGVSAKNL---DSFITP-----YWMAPEVVMCETYDYKADIWSLGITLIEMAQ-IEPPH----ELMRVL-IAKS-DPPTLLTPV-EFRDFLKIALDKNPETRPSAAQLLEH
TAO3         FIGLHEIGHGSFGAVYFATNAH--VVAIKKMSGKQTH--QILKEVKFLR--QHPNTIEYKGCYEH-TAWLVMEYC-LGSASDLLE--VHKPLQ--EIAAITHGALHGLAYLHSHALIHRDIKAGNILLE-PGQVKLADFGSASMAS---NSFVTP-----YWMAPEVILAMDYDGKVDIWSLGITCIELAE-RKPPL----NMMSAY-IAQN-DSPTLQSND-SFRRFVDYCLQKIPQERPTSAELLRH
TAO2         FSDLREIGHGSFGAVYFARDVR--VVAIKKMSGKQSN--QIIKEVRFLQ--KHPNTIQYRGCYEH-TAWLVMEYC-LGSASDLLE--VHKPLQ--EIAAVTHGALQGLAYLHSHNMIHRDVKAGNILLE-PGLVKLGDFGSASIMA---NSFVTP-----YWMAPEVILAMDYDGKVDVWSLGITCIELAE-RKPPL----NMMSAY-IAQN-ESPVLQSGE-YFRNFVDSCLQKIPQDRPTSEVLLKH
TAO1         FTDLREIGHGSFGAVYFARDVR--VVAIKKMSGKQST--QIIKEVKFLQ--RHPNSIEYKGCYEH-TAWLVMEYC-LGSASDLLE--VHKPLQ--EIAAITHGALQGLAYLHSHTMIHRDIKAGNILLE-PGQVKLADFGSASMAS---NSFVTP-----YWMAPEVILAMDYDGKVDVWSLGITCIELAE-RKPPL----NMMSAY-IAQN-ESPTLQSND-YFRNFVDSCLQKIPQDRPTSEELLKH
STLK3        YELQEVIGSGATAVVQAALCKP--RVAIKRINKCQ----DLLKEIQAMS--QHPNVVTYYTSFKD-ELWLVMKLLSGGSMLDIIKIVNRGVLE--EIATILKEVLEGLDYLHRNGQIHRDLKAGNILLE-DGSVQIADFGVSAFLA---KTFVTP-----CWMAPEVM----YDFKADMWSFGITAIELAT-GAAPY----KYMKVM-TLQN-DPPTLETGK-SFRKLLSLCLQKDPSKRPTAAELLKC
OSR1         YELQEVIGSGATAVVQAAYCAP--KVAIKRINKCQ----DLLKEIQAMS--QHPNIVSYYTSFKD-ELWLVMKLLSGGSVLDIIKIVAKGVLD--EIATILREVLEGLEYLHKNGQIHRDVKAGNILLE-DGSVQIADFGVSAFLA---KTFVTP-----CWMAPEVM----YDFKADIWSFGITAIELAT-GAAPY----KYMKVM-TLQN-DPPSLETGK-SFRKMISLCLQKDPEKRPTAAELLRH
MYO3B        WEIIETIGKGTYGKVYKVTNKR--LAAVKILDS------EIEAEYNILQ--FHPNVVKFYGMFGG-QLWLVLELCNGGSVTELVKLLRCQRLD--EISYILYGALLGLQHLHNNRIIHRDVKGNNILLT-EGGVKLVDFGVSAQLT---NTSVTP-----FWMAPEVIACEQYDARCDVWSLGITAIELGD-GDPPL----DMVKTF-IPRN-PPPTLLHPE-EFNHFISQCLIKDFERRPSVTHLLDH
MYO3A        WEITETIGKGTYGKVFKVLNKK--KAAVKILDH------EIEAEYNILK--AHPNVVRFYGIYGD-KLWLVLELCSGGSVTDLVKFLKRERMS--EIAYILHEALMGLQHLHNNKTIHRDVKGNNILLT-EGGVKLVDFGVSAQLT---NTSVTP-----FWMAPEVIACEQYDARCDTWSLGITAIELGD-GDPPL----DLMRAF-IPRN-PPPKLRQPA-EFNDFISKCLTKDYEKRPTVSELLQH
ZC4          FSLDKTIGLGTYGRIYLGLHEK--FTAVKVMNKTPLPEGELRTELNLLR--KHKNIVSFYGAFRH-QLWMVMELCAAGSVTDVVR-MTSQSLK--EIAYICREILQGLAHLHAHRVIHRDIKGQNVLLH-NAEVKLVDFGVSAQVS---NSFITP-----YWMAPEVIDCDEYDYRSDVWSVGITAIEMAE-GAPPL----NLLEAF-ILRE-SAPTVK-SR-KFHNFMEKCTIKNFLFRPTSANMLQH
ZC2          FELVELVGNGTYGQVYKGRHVK--LAAIKVMDG------EIKQEINMLK--KHRNIATYYGAFDD-QLWLVMEFCGAGSVTDLIK-NTKNTLK--EIAYICREILRGLSHLHQHKVIHRDIKGQNVLLE-NAEVKLVDFGVSAQLD---NTFITP-----YWMAPEVIACDEYDFKSDLWSLGITAIEMAE-GAPPL----DMMRAF-IPRN-PAPRLK-SK-KFQSFIESCLVKNHSQRPATEQLMKH
ZC1          FELVEVVGNGTYGQVYKGRHVK--LAAIKVMDE------EIKLEINMLK--KHRNIATYYGAFDD-QLWLVMEFCGAGSITDLVK-NTKNTLK--EIAYISREILRGLAHLHIHHVIHRDIKGQNVLLE-NAEVKLVDFGVSAQLD---NTFITP-----YWMAPEVIACDEYDYRSDLWSCGITAIEMAE-GAPPL----DMMRAF-IPRN-PPPRLK-SK-KFFSFIEGCLVKNYMQRPSTEQLLKH
ZC3          FELVEVVGNGTYGQVYKGRHVK--LAAIKVMDE------EIKQEINMLK--KHRNIATYYGAFDD-QLWLVMEFCGAGSVTDLVK-NTKNALK--EIAYICREILRGLAHLHAHKVIHRDIKGQNVLLE-NAEVKLVDFGVSAQLD---NTFITP-----YWMAPEVIACDEYDYRSDIWSLGITAIEMAE-GAPPL----DMMRAF-IPRN-PPPRLK-SK-KFIDFIDTCLIKTYLSRPPTEQLLKF
HPK1         YDLLQRLGGGTYGEVFKARDKV--LVALKMVKEPD----SLQKEILILK--THANIVAYHGSYLQ-KLWICMEFCGAGSLQDIYQ--V-GSLS--EISYVCREVLQGLAYLHSQKKIHRDIKGANILID-AGEVRLADFGISAQIG---LSFITP-----YWMAPEVAAVALYNELCDIWSLGITAIELAE-LQPPL----DVLRVF-MTKS-GPPRLKEKA-AFHNFIKVTLTKSPKKRPSATKMLSH
GCK          FELLQRVGAGTYGDVYKARDTV--LAAVKIVKDPG----SLQQEITILR--EHPNVVAYIGSYND-RLWICMEFCGGGSLQEIYH--A-GPLE--EIAYVCRERLKGLHHLHSQGKIHRDIKGANLLLL-QGDVKLADFGVSGELT---RSFITP-----YWMAPEVAAVERYNELCDVWALGITAIELGE-LQPPL----HLMRAM-MSKS-SPPKLRDKQ-NFHHFLKLALTKNPKKRPTAEKLLQH
KHS2         FELIQRIGSGTYGDVYKARNVN--LAAIKVIKEPG----AVQQEIIMMK--DHPNIVAYFGSYRD-KLWICMEFCGGGSLQDIYH--V-GPLS--EIAYVSRETLQGLYYLHSKGKMHRDIKGANILLD-NGHVKLADFGVSAQIT---KSFITP-----YWMAPEVAAVERYNQLCDLWAVGITAIELAE-LQPPM----DLMRAF-MTKS-NPPKLKDKN-SFHHFVKMALTKNPKKRPTAEKLLQH
KHS1         YELVQRVGSGTYGDVYKARNVH--LAAVKIIKEPG----SIQQEIFMVK--EHCNIVAYFGSYRE-KLWICMEYCGGGSLQDIYH--V-GPLS--EIAYVCRETLQGLAYLHTKGKMHRDIKGANILLD-HGDVKLADFGVAAKIT---KSFITP-----YWMAPEVAAVEKYNQLCDIWAVGITAIELGE-LQPPM----DLMRAF-MSKS-NPPKLKDKS-TFHNFVKIALTKNPKKRPTAERLLTH
MST2         FDVLEKLGEGSYGSVFKAIHKE--VVAIKQVP--E----QIIKEISIMQ--QSPYVVKYYGSYNT-DLWIVMEYCGAGSVSDIIR--LRKTLI--EIATILKSTLKGLEYLHFMRKIHRDIKAGNILLT-EGHAKLADFGVAGQLT---NTVITP-----FWMAPEVI---QYNCVADIWSLGITSIEMAE-GKPPY----DIMRAF-IPTN-PPPTFRKPD-DFTDFVKKCLVKNPEQRATATQLLQH
MST1         FDVLEKLGEGSYGSVYKAIHKE--IVAIKQVP--E----QIIKEISIMQ--QSPHVVKYYGSYNT-DLWIVMEYCGAGSVSDIIR--LRKTLT--EIATILQSTLKGLEYLHFMRKIHRDIKAGNILLT-EGHAKLADFGVAGQLT---NTVITP-----FWMAPEVI---QYNCVADIWSLGITAIEMAE-GKPPY----DIMRAF-IPTN-PPPTFRKPD-NFTDFVKQCLVKSPEQRATATQLLQH
MST4         FTKLQRIGKGSFGEVFKGIDNR--VVAIKIIDEAE----EIQQEITVLS--QSSYVTKYYGSYGS-KLWIIMEYLGGGSALDL----LRGPFD--EIATMLKEILKGLDYLHSEKKIHRDIKAANVLLE-QGDVKLADFGVAGQLT---NTFVTP-----FWMAPEVI---QYDSKADIWSLGITAIELAK-GEPPN----DMMRVF-IPKN-NPPTLVGDK-SFKEFIDACLNKDPSFRPTAKELLKH
MST3         FTKLEKIGKGSFGEVFKGIDNR--VVAIKIIDEAE----EIQQEITVLS--QSPYVTKYYGSYDT-KLWIIMEYLGGGSALDL----LEGPLD--EIATILREILKGLDYLHSEKKIHRDIKAANVLLE-HGEVKLADFGVAGQLT---NTFVTP-----FWMAPEVI---KYDSKADIWSLGITAIELAR-GEPPH----ELMKVF-IPKN-NPPTLEGNK-PLKEFVEACLNKEPSFRPTAKELLKH
YSK1         FTKLDRIGKGSFGEVYKGIDNH--VVAIKIIDEAE----EIQQEITVLS--QSPYITRYFGSYST-KLWIIMEYLGGGSALDL----LKGPLE--EIATILREILKGLDYLHSERKIHRDIKAANVLLE-QGDVKLADFGVAGQLT---NTFVTP-----FWMAPEVI---KYDFKADIWSLGITAIELAK-GEPPN----DLMRVF-IPKN-SPPTLEGQK-PFKEFVEACLNKDPRFRPTAKELLKH
MAP3K4       WQRGNKIGEGQYGKVYTCISVD--LMAMKEIRPNDHKT-KTADELKIFE--GHPNLVRYFGVERE-EMYIFMEYCDEGTLEEV----SRG-LQ--EIRLYSKQITIAINVLHEHGIVHRDIKGANIFLS-SGLIKLGDFGCSVKLK---NSTLTA-----AYMAPEVITRAKHGRAADIWSLGCVVIEMVT-GKRPW----EYFQIY-VGMG-HKPPIPERP-EGKDFLSHCLESDPKMRWTASQLLDH
MAP3K1       WLKGQQIGLGAFSSCYQAQDVG--LMAVKQVTRNTSSEEELREEIRMMS--HHPNIIRMLGATKS-NYNLFIEWMAGGSVAHLL---SKGAFK--EVINYTEQLLRGLSYLHENQIIHRDVKGANLLISTGQRLRIADFGAAARLA---GQLLTI-----AFMAPEVL-RGQYGRSCDVWSVGCAIIEMAC-AKPPWAE--KHLALF-IASA-TAPSIPSHP-GLRDVALRCLELQPQDRPPSRELLKH
MAP3K2       WRLGKLLGQGAFGRVYLCYDVD--ELAVKQVQPDSPETSNLECEIQLLK--NHERIVQYYGCLEK-TLSIFMEYMPGGSIKDQL---KAGALT--ETRKYTRQILEGVHYLHSNMILHRDIKGANILRS-TGNVKLGDFGASKRLQ---KSVTTP-----YWMSPEVI-SGQYGRKADIWSVACTVVEMLT-EKPPW----EFMAAF-IATQ-PNPKLPPHD-YTRDFLKRIFV-EAKLRPSADELLRH
MAP3K3       WRRGKLLGQGAFGRVYLCYDVD--ELASKQVQPDSPETSSLECEIQLLK--NHERIVQYYGCLEK-TLTIFMEYMPGGSVKDQL---KAGALT--ETRKYTRQILEGMSYLHSNMIVHRDIKGANILRS-AGNVKLGDFGASKRLQ---RSVTTP-----YWMSPEVI-SGEYGRKADVWSLGCTVVEMLT-EKPPW----EYMAAF-IATQ-PNPQLPSHE-HGRDFLRRIFV-EARQRPSAEELLTH
MAP3K8       WTKGEILGKGAYGTVYCGLTSQ---IAVKQVATSNKLAERLQEEVDLLK--AHVNIVAYLGTCEN-TVSIFMEFVPGGSISSII---NRGPLP--EFCKYTKQILQGVAYLHENCVVHRDIKGNNVMLP-TGIIKLIDFGCARRLA---KSMHTP-----YWMAPEVI-NESYGRKSDIWSIGCTVFEMAT-GKPPL----SMMAAF-IGAH-RMPPLPDHE-NAADFVRMCLTRDQHERPSALQLLKH
MAP3K6       -----VLGKGTYGVVYAGRDRH--RIAIKEIPRDSRFS-QLHEEIALHR--RHKNIVRYLGSAGG-YLKIFMEEVPGGSLSSLLR--SVGPLKDNEISFYTRQILQGLGYLHDNHIVHRDIKGDNVLITFSGLLKISDFGTSKRL----ETFTTL-----QYMAPEII-DQGYGKAADIWSLGCTVIEMAT-GRPPF----ELQAAF-VGMY-KHPPMPSSA-EAQAFLLRTFEPDPRLRASAQTLLGD
MAP3K7       --ERVVLGKGTYGIVYAGRDLS--RIAIKEIPRDSRYS-QLHEEIALHK--YHRNIVQYLGSVNG-YIKIFMEQVPGGSLSALLR--SKGPMK--EIKFYTKQILEGLKYLHENQIVHRDIKGDNVLVTYSGVVKISDFGTSKRL----ETFTTL-----QYMAPEII-DQGYGAPADIWSLGCTIIEMAT-SKPPF----ELQAAF-VGMF-KHPEIPEAA-EARAFILSCFEPDPHKRATTAELLRE
MAP3K5       NGDRVVLGKGTYGIVYAGRDLS--RIAIKEIPRDSRYS-QLHEEIALHK--HHKNIVQYLGSFNG-FIKIFMEQVPGGSLSALLR--SKGPLKDNEIGFYTKQILEGLKYLHDNQIVHRDIKGDNVLITYSGVLKISDFGTSKRL----ETFTTL-----QYMAPEII-DKGYGKAADIWSLGCTIIEMAT-GKPPF----ELQAAF-VGMF-KHPEIPESA-EAKAFILKCFEPDPDKRACANDLLVD
